# Supplementary material for: Application of modular response analysis to medium- to large-size biological systems
Source: PLoS Comput Biol. 2022 Apr 20;18(4):e1009312. doi: 10.1371/journal.pcbi.1009312 (PMC9060349; doi:10.1371/journal.pcbi.1009312)
Supplement: S1 Table — (XLSX) [file pcbi.1009312.s001.xlsx]

## Sheet: 50TFx50TA
50TFx50TA
TFxTA				MRA									MRA+CLR									CLR									MRNET									ARACNe
x%	tp	fp	fn	tn	p_val	Sensitivity(recall)	Precision	Specificity	Accuracy	tp	fp	fn	tn	p_val	Sensitivity(recall)	Precision	Specificity	Accuracy	tp	fp	fn	tn	p_val	Sensitivity(recall)	Precision	Specificity	Accuracy	tp	fp	fn	tn	p_val	Sensitivity(recall)	Precision	Specificity	Accuracy	tp	fp	fn	tn	p_val	Sensitivity(recall)	Precision	Specificity	Accuracy
0.05	74	174	1440	3262	0.627505	0.0488771	0.298387	0.94936	0.673939	103	145	1411	3291	0.000116459	0.0680317	0.415323	0.9578	0.685657	53	195	1461	3241	0.999667	0.0350066	0.21371	0.943248	0.665455	56	192	1458	3244	0.998411	0.0369881	0.225806	0.944121	0.666667	71	177	1443	3259	0.774362	0.0468956	0.28629	0.948487	0.672727
0.1	153	342	1361	3094	0.452896	0.101057	0.309091	0.900466	0.65596	205	290	1309	3146	4.73739e-08	0.135403	0.414141	0.9156	0.67697	118	377	1396	3059	0.999811	0.0779392	0.238384	0.890279	0.641818	131	364	1383	3072	0.985004	0.0865258	0.264646	0.894063	0.647071	157	338	1357	3098	0.298679	0.103699	0.317172	0.90163	0.657576
0.2	295	695	1219	2741	0.738355	0.194848	0.29798	0.79773	0.613333	382	608	1132	2828	1.12088e-09	0.252312	0.385859	0.82305	0.648485	270	720	1244	2716	0.995147	0.178336	0.272727	0.790454	0.603232	276	714	1238	2722	0.98284	0.182299	0.278788	0.7922	0.605657	167	517	1347	2919	0.999948	0.110304	0.244152	0.849534	0.623434
0.3	438	1047	1076	2389	0.869624	0.2893	0.294949	0.695285	0.571111	547	938	967	2498	3.67973e-10	0.361295	0.36835	0.727008	0.615152	469	1016	1045	2420	0.167845	0.309775	0.315825	0.704307	0.583636	445	1040	1069	2396	0.742776	0.293923	0.299663	0.697322	0.573939	167	517	1347	2919	0.999948	0.110304	0.244152	0.849534	0.623434
0.4	572	1408	942	2028	0.984236	0.377807	0.288889	0.590221	0.525253	701	1279	813	2157	1.3097e-09	0.463012	0.35404	0.627765	0.577374	647	1333	867	2103	0.0050673	0.427345	0.326768	0.612049	0.555556	633	1347	881	2089	0.0452874	0.418098	0.319697	0.607974	0.549899	167	517	1347	2919	0.999948	0.110304	0.244152	0.849534	0.623434

## Sheet: 100TFx100TA
100TFx100TA
TFxTA				MRA									MRA+CLR									CLR									MRNET									ARACNe
x%	tp	fp	fn	tn	p_val	Sensitivity(recall)	Precision	Specificity	Accuracy	tp	fp	fn	tn	p_val	Sensitivity(recall)	Precision	Specificity	Accuracy	tp	fp	fn	tn	p_val	Sensitivity(recall)	Precision	Specificity	Accuracy	tp	fp	fn	tn	p_val	Sensitivity(recall)	Precision	Specificity	Accuracy	tp	fp	fn	tn	p_val	Sensitivity(recall)	Precision	Specificity	Accuracy
0.05	269	726	5305	13600	0.769323	0.0482598	0.270352	0.949323	0.696935	357	638	5217	13688	1.80109e-08	0.0640474	0.358794	0.955466	0.705779	238	757	5336	13569	0.998759	0.0426982	0.239196	0.947159	0.693819	266	729	5308	13597	0.830393	0.0477216	0.267337	0.949113	0.696633	387	608	5187	13718	1.78233e-14	0.0694295	0.388945	0.95756	0.708794
0.1	529	1461	5045	12865	0.936364	0.0949049	0.265829	0.898018	0.673065	683	1307	4891	13019	4.97013e-11	0.122533	0.343216	0.908767	0.688543	553	1437	5021	12889	0.600619	0.0992106	0.277889	0.899693	0.675477	544	1446	5030	12880	0.767301	0.097596	0.273367	0.899065	0.674573	544	1446	5030	12880	0.767301	0.097596	0.273367	0.899065	0.674573
0.2	1028	2952	4546	11374	0.999735	0.184428	0.258291	0.793941	0.623216	1330	2650	4244	11676	3.02474e-17	0.238608	0.334171	0.815022	0.653568	1151	2829	4423	11497	0.0796753	0.206494	0.289196	0.802527	0.635578	1117	2863	4457	11463	0.472567	0.200395	0.280653	0.800154	0.632161	707	2309	4867	12017	1	0.126839	0.234416	0.838825	0.639397
0.3	1582	4388	3992	9938	0.999137	0.283818	0.264992	0.693704	0.578894	1997	3973	3577	10353	9.3334e-29	0.358271	0.334506	0.722672	0.620603	1690	4280	3884	10046	0.275385	0.303193	0.283082	0.701242	0.589749	1389	3635	4185	10691	0.751659	0.249193	0.276473	0.746266	0.607035	707	2309	4867	12017	1	0.126839	0.234416	0.838825	0.639397
0.4	2160	5800	3414	8526	0.988117	0.387513	0.271357	0.595142	0.536985	2601	5359	2973	8967	5.91169e-33	0.466631	0.326759	0.625925	0.581307	2093	5306	3481	9020	0.256291	0.375493	0.282876	0.629624	0.558442	1389	3635	4185	10691	0.751659	0.249193	0.276473	0.746266	0.607035	707	2309	4867	12017	1	0.126839	0.234416	0.838825	0.639397

## Sheet: 500TFx500TA
500TFx500TA
TFxTA				MRA									MRA+CLR									CLR									MRNET									ARACNe
x%	tp	fp	fn	tn	p_val	Sensitivity(recall)	Precision	Specificity	Accuracy	tp	fp	fn	tn	p_val	Sensitivity(recall)	Precision	Specificity	Accuracy	tp	fp	fn	tn	p_val	Sensitivity(recall)	Precision	Specificity	Accuracy	tp	fp	fn	tn	p_val	Sensitivity(recall)	Precision	Specificity	Accuracy	tp	fp	fn	tn	p_val	Sensitivity(recall)	Precision	Specificity	Accuracy
0.05	7811	17164	119937	354588	7.33928e-96	0.0611438	0.312753	0.953829	0.725524	9711	15264	118037	356488	0	0.0760168	0.388829	0.95894	0.733131	6780	18195	120968	353557	3.32013e-09	0.0530732	0.271471	0.951056	0.721395	6271	18704	121477	353048	0.959225	0.0490888	0.251091	0.949687	0.719357	6956	18019	120792	353733	2.63925e-17	0.054451	0.278519	0.95153	0.7221
0.1	15445	34505	112303	337247	6.28577e-177	0.120902	0.309209	0.907183	0.70609	18528	31422	109220	340330	0	0.145036	0.370931	0.915476	0.718434	12703	37247	115045	334505	0.782693	0.099438	0.254314	0.899807	0.695111	12460	37490	115288	334262	0.999682	0.0975358	0.249449	0.899153	0.694138	12435	37515	115313	334237	0.999887	0.0973401	0.248949	0.899086	0.694038
0.2	29922	69978	97826	301774	1.28477e-268	0.234227	0.29952	0.811762	0.664056	34978	64922	92770	306830	0	0.273805	0.35013	0.825362	0.6843	25511	74389	102237	297363	0.624249	0.199698	0.255365	0.799896	0.646394	23673	71320	104075	300432	1	0.18531	0.249208	0.808152	0.648859	21725	75410	106023	296342	1	0.170061	0.223658	0.79715	0.636771
0.3	43196	106654	84552	265098	5.2916e-257	0.338134	0.288262	0.713104	0.617205	49729	100121	78019	271631	0	0.389274	0.331859	0.730678	0.643363	38147	111703	89601	260049	0.896012	0.298611	0.254568	0.699523	0.596989	23673	71320	104075	300432	1	0.18531	0.249208	0.808152	0.648859	21725	75410	106023	296342	1	0.170061	0.223658	0.79715	0.636771
0.4	55806	143994	71942	227758	3.69891e-212	0.436844	0.279309	0.612661	0.567696	63327	136473	64421	235279	0	0.495718	0.316952	0.632892	0.59781	42650	124736	85098	247016	0.863834	0.33386	0.2548	0.664464	0.579912	23673	71320	104075	300432	1	0.18531	0.249208	0.808152	0.648859	21725	75410	106023	296342	1	0.170061	0.223658	0.79715	0.636771

## Sheet: 75TFx1000TA
75TFx1000TA
TFxTA				MRA									MRA+CLR									CLR									MRNET									ARACNe
x%	tp	fp	fn	tn	p_val	Sensitivity(recall)	Precision	Specificity	Accuracy	tp	fp	fn	tn	p_val	Sensitivity(recall)	Precision	Specificity	Accuracy	tp	fp	fn	tn	p_val	Sensitivity(recall)	Precision	Specificity	Accuracy	tp	fp	fn	tn	p_val	Sensitivity(recall)	Precision	Specificity	Accuracy	tp	fp	fn	tn	p_val	Sensitivity(recall)	Precision	Specificity	Accuracy
0.05	338	28526	8734	539677	1	0.0372575	0.0117101	0.949796	0.935455	1174	27690	7898	540513	4.31372e-192	0.129409	0.0406735	0.951267	0.938352	468	28396	8604	539807	0.248703	0.0515873	0.016214	0.950025	0.935906	404	28460	8668	539743	0.993234	0.0445326	0.0139967	0.949912	0.935684	553	28311	8519	539892	1.58476e-06	0.0609568	0.0191588	0.950174	0.9362
0.1	842	56886	8230	511317	0.990319	0.0928131	0.0145856	0.899884	0.887201	2355	55373	6717	512830	0	0.25959	0.0407948	0.902547	0.892443	970	56758	8102	511445	0.0146112	0.106922	0.0168029	0.90011	0.887645	812	51703	8260	516500	0.692747	0.0895062	0.0154622	0.909006	0.896127	791	44655	8281	523548	0.00154961	0.0871914	0.0174053	0.92141	0.9083
0.2	1825	113630	7247	454573	0.39374	0.201168	0.015807	0.800019	0.790608	4219	111236	4853	456967	0	0.465057	0.0365424	0.804232	0.798902	1910	113545	7162	454658	0.0061627	0.210538	0.0165432	0.800168	0.790902	812	51703	8260	516500	0.692747	0.0895062	0.0154622	0.909006	0.896127	791	44655	8281	523548	0.00154961	0.0871914	0.0174053	0.92141	0.9083
0.3	2739	170444	6333	397759	0.34777	0.301918	0.0158156	0.70003	0.693773	5485	167698	3587	400505	0	0.604608	0.0316717	0.704863	0.703287	2833	170350	6239	397853	0.00534392	0.31228	0.0163584	0.700195	0.694099	812	51703	8260	516500	0.692747	0.0895062	0.0154622	0.909006	0.896127	791	44655	8281	523548	0.00154961	0.0871914	0.0174053	0.92141	0.9083
0.4	3623	227287	5449	340916	0.553853	0.399361	0.0156901	0.59999	0.596837	6363	224547	2709	343656	0	0.701389	0.0275562	0.604812	0.60633	3510	215220	5562	352983	0.0579939	0.386905	0.0160472	0.621227	0.617544	812	51703	8260	516500	0.692747	0.0895062	0.0154622	0.909006	0.896127	791	44655	8281	523548	0.00154961	0.0871914	0.0174053	0.92141	0.9083

## Sheet: 1000TFx1000TA
1000TFx1000TA
No_filter				MRA									MRA+CLR									CLR									MRNET									ARACNe
x%	tp	fp	fn	tn	p_val	Sensitivity(recall)	Precision	Specificity	Accuracy	tp	fp	fn	tn	p_val	Sensitivity(recall)	Precision	Specificity	Accuracy	tp	fp	fn	tn	p_val	Sensitivity(recall)	Precision	Specificity	Accuracy	tp	fp	fn	tn	p_val	Sensitivity(recall)	Precision	Specificity	Accuracy	tp	fp	fn	tn	p_val	Sensitivity(recall)	Precision	Specificity	Accuracy
0.05	27133	72817	478641	1420409	8.4073e-43	0.0536465	0.271466	0.951235	0.724133	33069	66881	472705	1426345	0	0.065383	0.330855	0.95521	0.730072	24969	74981	480805	1418245	0.991641	0.0493679	0.249815	0.949786	0.721968	19060	80890	486714	1412336	1	0.0376848	0.190695	0.945829	0.716056	24205	75745	481569	1417481	1	0.0478573	0.242171	0.949274	0.721204
0.1	53767	146133	452007	1347093	1.5309e-66	0.106306	0.268969	0.902136	0.70078	66847	133053	438927	1360173	0	0.132168	0.334402	0.910896	0.713867	50683	149217	455091	1344009	0.28427	0.100209	0.253542	0.900071	0.697695	41859	158041	463915	1335185	1	0.0827623	0.2094	0.894161	0.688866	40948	158952	464826	1334274	1	0.0809611	0.204842	0.893551	0.687955
0.2	105927	293873	399847	1199353	1.3769e-83	0.209435	0.26495	0.803196	0.652966	131693	268107	374081	1225119	0	0.260379	0.329397	0.820451	0.678745	101461	298339	404313	1194887	0.106886	0.200605	0.253779	0.800205	0.648498	96574	303226	409200	1190000	1	0.190943	0.241556	0.796932	0.643609	52171	220034	453603	1273192	1	0.103151	0.191661	0.852645	0.663013
0.3	157150	442550	348624	1050676	2.21637e-82	0.310712	0.262048	0.703628	0.604215	189551	410149	316223	1083077	0	0.374774	0.316076	0.725327	0.636632	152037	447663	353737	1045563	0.140001	0.300603	0.253522	0.700204	0.5991	149601	450099	356173	1043127	1	0.295786	0.24946	0.698573	0.596662	52171	220034	453603	1273192	1	0.103151	0.191661	0.852645	0.663013
0.4	207861	591739	297913	901487	4.86085e-76	0.410976	0.259956	0.603718	0.554951	245044	554556	260730	938670	0	0.484493	0.306458	0.628619	0.592153	202221	597379	303553	895847	0.616326	0.399825	0.252903	0.599941	0.549309	201054	598546	304720	894680	0.999985	0.397517	0.251443	0.599159	0.548141	52171	220034	453603	1273192	1	0.103151	0.191661	0.852645	0.663013
