# Supplementary material for: Application of modular response analysis to medium- to large-size biological systems
Source: PLoS Comput Biol. 2022 Apr 20;18(4):e1009312. doi: 10.1371/journal.pcbi.1009312 (PMC9060349; doi:10.1371/journal.pcbi.1009312)
Supplement: S2 Table — (XLSX) [file pcbi.1009312.s002.xlsx]

## Sheet: None
64tk
No_filter				MRA									MRA+CLR									CLR									MRNET									ARACNe
	tp	fp	fn	tn	p_val	Sensitivity(recall)	Precision	Specificity	Accuracy	tp	fp	fn	tn	p_val	Sensitivity(recall)	Precision	Specificity	Accuracy	tp	fp	fn	tn	p_val	Sensitivity(recall)	Precision	Specificity	Accuracy	tp	fp	fn	tn	p_val	Sensitivity(recall)	Precision	Specificity	Accuracy	tp	fp	fn	tn	p_val	Sensitivity(recall)	Precision	Specificity	Accuracy
None:5	16	76	272	1466	0.371721	0.0555556	0.173913	0.950713	0.809836	20	72	268	1470	0.0740615	0.0694444	0.217391	0.953307	0.814208	15	77	273	1465	0.485355	0.0520833	0.163043	0.950065	0.808743	13	79	275	1463	0.712425	0.0451389	0.141304	0.948768	0.806557	15	77	273	1526	0.430236	0.0520833	0.163043	0.951965	0.814913
None:10	43	140	245	1402	0.00247175	0.149306	0.234973	0.909209	0.789617	36	147	252	1395	0.0784212	0.125	0.196721	0.904669	0.781967	30	153	258	1389	0.432953	0.104167	0.163934	0.900778	0.77541	34	149	254	1393	0.157191	0.118056	0.185792	0.903372	0.779781	26	157	262	1446	0.690739	0.0902778	0.142077	0.902059	0.778424
None:20	73	293	215	1249	0.00949453	0.253472	0.199454	0.809987	0.722404	73	293	215	1249	0.00949453	0.253472	0.199454	0.809987	0.722404	60	306	228	1236	0.376454	0.208333	0.163934	0.801556	0.708197	60	306	228	1236	0.376454	0.208333	0.163934	0.801556	0.708197	46	320	242	1283	0.95369	0.159722	0.125683	0.800374	0.702803
None:30	104	445	184	1097	0.0089241	0.361111	0.189435	0.711414	0.656284	104	445	184	1097	0.0089241	0.361111	0.189435	0.711414	0.656284	90	459	198	1083	0.3302	0.3125	0.163934	0.702335	0.640984	90	459	198	1083	0.3302	0.3125	0.163934	0.702335	0.640984	46	331	242	1272	0.973961	0.159722	0.122016	0.793512	0.696986
None:40	133	599	155	943	0.0120154	0.461806	0.181694	0.611543	0.587978	141	591	147	951	0.000496248	0.489583	0.192623	0.616732	0.596721	110	622	178	920	0.772013	0.381944	0.150273	0.596628	0.562842	118	614	170	928	0.380548	0.409722	0.161202	0.601816	0.571585	46	331	242	1272	0.973961	0.159722	0.122016	0.793512	0.696986
0.5				MRA									MRA+CLR									CLR									MRNET									ARACNe
	tp	fp	fn	tn	p_val	Sensitivity(recall)	Precision	Specificity	Accuracy	tp	fp	fn	tn	p_val	Sensitivity(recall)	Precision	Specificity	Accuracy	tp	fp	fn	tn	p_val	Sensitivity(recall)	Precision	Specificity	Accuracy	tp	fp	fn	tn	p_val	Sensitivity(recall)	Precision	Specificity	Accuracy	tp	fp	fn	tn	p_val	Sensitivity(recall)	Precision	Specificity	Accuracy
None:5	12	80	207	1592	0.375342	0.0547945	0.130435	0.952153	0.848228	18	74	201	1598	0.0153243	0.0821918	0.195652	0.955742	0.854574	11	81	208	1591	0.504998	0.0502283	0.119565	0.951555	0.847171	10	82	209	1590	0.6374	0.0456621	0.108696	0.950957	0.846113	11	81	208	1591	0.504998	0.0502283	0.119565	0.951555	0.847171
None:10	32	151	187	1521	0.00825075	0.146119	0.174863	0.909689	0.821259	29	154	190	1518	0.041777	0.13242	0.15847	0.907895	0.818086	22	161	197	1511	0.460361	0.100457	0.120219	0.903708	0.810682	24	159	195	1513	0.281743	0.109589	0.131148	0.904904	0.812797	19	164	200	1508	0.738903	0.086758	0.103825	0.901914	0.807509
None:20	52	314	167	1358	0.050974	0.237443	0.142077	0.812201	0.745637	54	312	165	1360	0.0236911	0.246575	0.147541	0.813397	0.747753	42	324	177	1348	0.558554	0.191781	0.114754	0.80622	0.735061	43	323	176	1349	0.486101	0.196347	0.117486	0.806818	0.736118	36	330	183	1342	0.896517	0.164384	0.0983607	0.802632	0.728715
None:30	76	473	143	1199	0.0308974	0.347032	0.138434	0.717105	0.674246	77	472	142	1200	0.0216101	0.351598	0.140255	0.717703	0.675304	63	486	156	1186	0.564639	0.287671	0.114754	0.70933	0.660497	65	484	154	1188	0.438868	0.296804	0.118397	0.710526	0.662612	36	341	183	1331	0.931364	0.164384	0.0954907	0.796053	0.722898
None:40	98	634	121	1038	0.0308541	0.447489	0.13388	0.620813	0.60074	108	624	111	1048	0.000449372	0.493151	0.147541	0.626794	0.611317	79	653	140	1019	0.822525	0.360731	0.107923	0.60945	0.580645	85	647	134	1025	0.514427	0.388128	0.11612	0.613038	0.586991	36	341	183	1331	0.931364	0.164384	0.0954907	0.796053	0.722898
0.8				MRA									MRA+CLR									CLR									MRNET									ARACNe
	tp	fp	fn	tn	p_val	Sensitivity(recall)	Precision	Specificity	Accuracy	tp	fp	fn	tn	p_val	Sensitivity(recall)	Precision	Specificity	Accuracy	tp	fp	fn	tn	p_val	Sensitivity(recall)	Precision	Specificity	Accuracy	tp	fp	fn	tn	p_val	Sensitivity(recall)	Precision	Specificity	Accuracy	tp	fp	fn	tn	p_val	Sensitivity(recall)	Precision	Specificity	Accuracy
None:5	12	80	159	1640	0.120439	0.0701754	0.130435	0.953488	0.873612	15	77	156	1643	0.0155111	0.0877193	0.163043	0.955233	0.876785	9	83	162	1637	0.454812	0.0526316	0.0978261	0.951744	0.870439	9	83	162	1637	0.454812	0.0526316	0.0978261	0.951744	0.870439	6	86	165	1634	0.855335	0.0350877	0.0652174	0.95	0.867266
None:10	28	155	143	1565	0.00263305	0.163743	0.153005	0.909884	0.842411	24	159	147	1561	0.0341693	0.140351	0.131148	0.907558	0.838181	12	171	159	1549	0.919472	0.0701754	0.0655738	0.900581	0.825489	15	168	156	1552	0.703397	0.0877193	0.0819672	0.902326	0.828662	12	171	159	1549	0.919472	0.0701754	0.0655738	0.900581	0.825489
None:20	43	323	128	1397	0.030765	0.251462	0.117486	0.812209	0.761502	44	322	127	1398	0.0196453	0.25731	0.120219	0.812791	0.762559	30	336	141	1384	0.764809	0.175439	0.0819672	0.804651	0.747753	32	334	139	1386	0.621176	0.187135	0.0874317	0.805814	0.749868	28	338	143	1382	0.873218	0.163743	0.0765027	0.803488	0.745637
None:30	62	487	109	1233	0.0194795	0.362573	0.112933	0.71686	0.684823	58	491	113	1229	0.0839117	0.339181	0.105647	0.714535	0.680592	51	498	120	1222	0.436108	0.298246	0.0928962	0.710465	0.673189	52	497	119	1223	0.368223	0.304094	0.0947177	0.711047	0.674246	28	349	143	1371	0.909405	0.163743	0.0742706	0.797093	0.73982
None:40	78	654	93	1066	0.0320939	0.45614	0.106557	0.619767	0.604971	86	646	85	1074	0.000831119	0.502924	0.117486	0.624419	0.613432	63	669	108	1051	0.727293	0.368421	0.0860656	0.611047	0.589106	68	664	103	1056	0.413002	0.397661	0.0928962	0.613953	0.594395	28	349	143	1371	0.909405	0.163743	0.0742706	0.797093	0.73982

## Sheet: ACTA
64tk
No_filter				MRA									MRA+CLR									CLR									MRNET									ARACNe
	tp	fp	fn	tn	p_val	Sensitivity(recall)	Precision	Specificity	Accuracy	tp	fp	fn	tn	p_val	Sensitivity(recall)	Precision	Specificity	Accuracy	tp	fp	fn	tn	p_val	Sensitivity(recall)	Precision	Specificity	Accuracy	tp	fp	fn	tn	p_val	Sensitivity(recall)	Precision	Specificity	Accuracy	tp	fp	fn	tn	p_val	Sensitivity(recall)	Precision	Specificity	Accuracy
ACTA:5	14	78	274	1464	0.602195	0.0486111	0.152174	0.949416	0.80765	18	74	270	1468	0.185471	0.0625	0.195652	0.95201	0.812022	13	79	275	1463	0.712425	0.0451389	0.141304	0.948768	0.806557	12	80	276	1462	0.807374	0.0416667	0.130435	0.948119	0.805464	18	74	270	1529	0.149852	0.0625	0.195652	0.953837	0.818086
ACTA:10	31	152	257	1390	0.351765	0.107639	0.169399	0.901427	0.776503	36	147	252	1395	0.0784212	0.125	0.196721	0.904669	0.781967	23	160	265	1382	0.914138	0.0798611	0.125683	0.896239	0.76776	25	158	263	1384	0.820518	0.0868056	0.136612	0.897536	0.769945	30	153	258	1450	0.355618	0.104167	0.163934	0.904554	0.782655
ACTA:20	63	303	225	1239	0.214605	0.21875	0.172131	0.803502	0.711475	66	300	222	1242	0.103511	0.229167	0.180328	0.805447	0.714754	56	310	232	1232	0.628207	0.194444	0.153005	0.798962	0.703825	48	318	240	1224	0.949586	0.166667	0.131148	0.793774	0.695082	61	305	227	1298	0.219044	0.211806	0.166667	0.809732	0.718667
ACTA:30	97	452	191	1090	0.079425	0.336806	0.176685	0.706874	0.648634	97	452	191	1090	0.079425	0.336806	0.176685	0.706874	0.648634	86	463	202	1079	0.54765	0.298611	0.156648	0.699741	0.636612	85	464	203	1078	0.602616	0.295139	0.154827	0.699092	0.635519	92	457	196	1146	0.133367	0.319444	0.167577	0.71491	0.65468
ACTA:40	132	600	156	942	0.0167129	0.458333	0.180328	0.610895	0.586885	129	603	159	939	0.0411515	0.447917	0.17623	0.608949	0.583607	111	621	177	921	0.730362	0.385417	0.151639	0.597276	0.563934	111	621	177	921	0.730362	0.385417	0.151639	0.597276	0.563934	121	611	167	992	0.118321	0.420139	0.165301	0.61884	0.588577
0.5				MRA									MRA+CLR									CLR									MRNET									ARACNe
	tp	fp	fn	tn	p_val	Sensitivity(recall)	Precision	Specificity	Accuracy	tp	fp	fn	tn	p_val	Sensitivity(recall)	Precision	Specificity	Accuracy	tp	fp	fn	tn	p_val	Sensitivity(recall)	Precision	Specificity	Accuracy	tp	fp	fn	tn	p_val	Sensitivity(recall)	Precision	Specificity	Accuracy	tp	fp	fn	tn	p_val	Sensitivity(recall)	Precision	Specificity	Accuracy
ACTA:5	10	82	209	1590	0.6374	0.0456621	0.108696	0.950957	0.846113	15	77	204	1595	0.102881	0.0684932	0.163043	0.953947	0.851401	11	81	208	1591	0.504998	0.0502283	0.119565	0.951555	0.847171	10	82	209	1590	0.6374	0.0456621	0.108696	0.950957	0.846113	14	78	205	1594	0.169561	0.0639269	0.152174	0.953349	0.850344
ACTA:10	23	160	196	1512	0.366943	0.105023	0.125683	0.904306	0.81174	28	155	191	1517	0.0662611	0.127854	0.153005	0.907297	0.817028	20	163	199	1509	0.651819	0.0913242	0.10929	0.902512	0.808567	22	161	197	1511	0.460361	0.100457	0.120219	0.903708	0.810682	23	160	196	1512	0.366943	0.105023	0.125683	0.904306	0.81174
ACTA:20	49	317	170	1355	0.133693	0.223744	0.13388	0.810407	0.742464	50	316	169	1356	0.0993439	0.228311	0.136612	0.811005	0.743522	47	319	172	1353	0.225312	0.214612	0.128415	0.809211	0.740349	41	325	178	1347	0.629462	0.187215	0.112022	0.805622	0.734003	49	317	170	1355	0.133693	0.223744	0.13388	0.810407	0.742464
ACTA:30	76	473	143	1199	0.0308974	0.347032	0.138434	0.717105	0.674246	72	477	147	1195	0.105757	0.328767	0.131148	0.714713	0.670016	68	481	151	1191	0.265778	0.310502	0.123862	0.712321	0.665785	69	480	150	1192	0.217072	0.315068	0.125683	0.712919	0.666843	70	479	149	1193	0.174061	0.319635	0.127505	0.713517	0.667901
ACTA:40	98	634	121	1038	0.0308541	0.447489	0.13388	0.620813	0.60074	93	639	126	1033	0.127412	0.424658	0.127049	0.617823	0.595452	88	644	131	1028	0.342506	0.401826	0.120219	0.614833	0.590164	89	643	130	1029	0.290283	0.406393	0.121585	0.615431	0.591222	91	641	128	1031	0.198795	0.415525	0.124317	0.616627	0.593337
0.8				MRA									MRA+CLR									CLR									MRNET									ARACNe
	tp	fp	fn	tn	p_val	Sensitivity(recall)	Precision	Specificity	Accuracy	tp	fp	fn	tn	p_val	Sensitivity(recall)	Precision	Specificity	Accuracy	tp	fp	fn	tn	p_val	Sensitivity(recall)	Precision	Specificity	Accuracy	tp	fp	fn	tn	p_val	Sensitivity(recall)	Precision	Specificity	Accuracy	tp	fp	fn	tn	p_val	Sensitivity(recall)	Precision	Specificity	Accuracy
ACTA:5	7	85	164	1635	0.742841	0.0409357	0.076087	0.950581	0.868324	11	81	160	1639	0.203426	0.0643275	0.119565	0.952907	0.872554	6	86	165	1634	0.855335	0.0350877	0.0652174	0.95	0.867266	6	86	165	1634	0.855335	0.0350877	0.0652174	0.95	0.867266	10	82	161	1638	0.316755	0.0584795	0.108696	0.952326	0.871497
ACTA:10	17	166	154	1554	0.493218	0.0994152	0.0928962	0.903488	0.830777	19	164	152	1556	0.290956	0.111111	0.103825	0.904651	0.832893	13	170	158	1550	0.865701	0.0760234	0.0710383	0.901163	0.826547	15	168	156	1552	0.703397	0.0877193	0.0819672	0.902326	0.828662	19	164	152	1556	0.290956	0.111111	0.103825	0.904651	0.832893
ACTA:20	36	330	135	1390	0.308356	0.210526	0.0983607	0.80814	0.754098	37	329	134	1391	0.242119	0.216374	0.101093	0.808721	0.755156	33	333	138	1387	0.541499	0.192982	0.0901639	0.806395	0.750925	30	336	141	1384	0.764809	0.175439	0.0819672	0.804651	0.747753	39	327	132	1393	0.136999	0.22807	0.106557	0.809884	0.757271
ACTA:30	60	489	111	1231	0.0424619	0.350877	0.10929	0.715698	0.682708	56	493	115	1227	0.150623	0.327485	0.102004	0.713372	0.678477	49	500	122	1220	0.576306	0.28655	0.0892532	0.709302	0.671074	54	495	117	1225	0.246275	0.315789	0.0983607	0.712209	0.676362	55	494	116	1226	0.194818	0.321637	0.100182	0.712791	0.677419
ACTA:40	79	653	92	1067	0.0220571	0.461988	0.107923	0.620349	0.606029	73	659	98	1061	0.149672	0.426901	0.0997268	0.61686	0.599683	66	666	105	1054	0.543437	0.385965	0.0901639	0.612791	0.592279	66	666	105	1054	0.543437	0.385965	0.0901639	0.612791	0.592279	71	661	100	1059	0.238444	0.415205	0.0969945	0.615698	0.597567

## Sheet: BMP2
64tk
No_filter				MRA									MRA+CLR					CLR									MRNET									ARACNe
	tp	fp	fn	tn	p_val	Sensitivity(recall)	Precision	Specificity	Accuracy	tp	fp	fn	tn	p_val	tp	fp	fn	tn	p_val	Sensitivity(recall)	Precision	Specificity	Accuracy	tp	fp	fn	tn	p_val	Sensitivity(recall)	Precision	Specificity	Accuracy	tp	fp	fn	tn	p_val	Sensitivity(recall)	Precision	Specificity	Accuracy
BMP2:5	18	74	270	1468	0.185471	0.0625	0.195652	0.95201	0.812022	19	73	269	1469	0.120541	13	79	275	1463	0.712425	0.0451389	0.141304	0.948768	0.806557	14	78	274	1464	0.602195	0.0486111	0.152174	0.949416	0.80765	20	72	268	1531	0.0558577	0.0694444	0.217391	0.955084	0.820201
BMP2:10	40	143	248	1399	0.0132188	0.138889	0.218579	0.907263	0.786339	38	145	250	1397	0.0343655	29	154	259	1388	0.517772	0.100694	0.15847	0.90013	0.774317	28	155	260	1387	0.602491	0.0972222	0.153005	0.899481	0.773224	34	149	254	1454	0.113085	0.118056	0.185792	0.907049	0.786885
BMP2:20	80	286	208	1256	0.000324134	0.277778	0.218579	0.814527	0.730055	62	304	226	1238	0.263537	59	307	229	1235	0.438343	0.204861	0.161202	0.800908	0.707104	55	311	233	1231	0.687595	0.190972	0.150273	0.798314	0.702732	58	308	230	1295	0.383886	0.201389	0.15847	0.80786	0.715494
BMP2:30	108	441	180	1101	0.00178761	0.375	0.196721	0.714008	0.660656	89	460	199	1082	0.382106	84	465	204	1077	0.65571	0.291667	0.153005	0.698444	0.634426	85	464	203	1078	0.602616	0.295139	0.154827	0.699092	0.635519	80	469	208	1134	0.717437	0.277778	0.145719	0.707424	0.641988
BMP2:40	134	598	154	944	0.00850965	0.465278	0.18306	0.612192	0.589071	126	606	162	936	0.0889165	117	615	171	927	0.43124	0.40625	0.159836	0.601167	0.570492	115	617	173	925	0.535352	0.399306	0.157104	0.59987	0.568306	112	620	176	983	0.49778	0.388889	0.153005	0.613225	0.579059
0.5				MRA									MRA+CLR					CLR									MRNET									ARACNe
	tp	fp	fn	tn	p_val	Sensitivity(recall)	Precision	Specificity	Accuracy	tp	fp	fn	tn	p_val	tp	fp	fn	tn	p_val	Sensitivity(recall)	Precision	Specificity	Accuracy	tp	fp	fn	tn	p_val	Sensitivity(recall)	Precision	Specificity	Accuracy	tp	fp	fn	tn	p_val	Sensitivity(recall)	Precision	Specificity	Accuracy
BMP2:5	15	77	204	1595	0.102881	0.0684932	0.163043	0.953947	0.851401	17	75	202	1597	0.0309025	9	83	210	1589	0.758181	0.0410959	0.0978261	0.950359	0.845056	10	82	209	1590	0.6374	0.0456621	0.108696	0.950957	0.846113	14	78	205	1594	0.169561	0.0639269	0.152174	0.953349	0.850344
BMP2:10	31	152	188	1520	0.0147389	0.141553	0.169399	0.909091	0.820201	29	154	190	1518	0.041777	22	161	197	1511	0.460361	0.100457	0.120219	0.903708	0.810682	23	160	196	1512	0.366943	0.105023	0.125683	0.904306	0.81174	26	157	193	1515	0.147887	0.118721	0.142077	0.9061	0.814913
BMP2:20	54	312	165	1360	0.0236911	0.246575	0.147541	0.813397	0.747753	47	319	172	1353	0.225312	46	320	173	1352	0.282377	0.210046	0.125683	0.808612	0.739291	46	320	173	1352	0.282377	0.210046	0.125683	0.808612	0.739291	45	321	174	1351	0.345918	0.205479	0.122951	0.808014	0.738234
BMP2:30	78	471	141	1201	0.0148115	0.356164	0.142077	0.718301	0.676362	68	481	151	1191	0.265778	68	481	151	1191	0.265778	0.310502	0.123862	0.712321	0.665785	68	481	151	1191	0.265778	0.310502	0.123862	0.712321	0.665785	63	486	156	1186	0.564639	0.287671	0.114754	0.70933	0.660497
BMP2:40	99	633	120	1039	0.0220059	0.452055	0.135246	0.621411	0.601798	99	633	120	1039	0.0220059	92	640	127	1032	0.160503	0.420091	0.125683	0.617225	0.594395	92	640	127	1032	0.160503	0.420091	0.125683	0.617225	0.594395	87	645	132	1027	0.397994	0.39726	0.118852	0.614234	0.589106
0.8				MRA									MRA+CLR					CLR									MRNET									ARACNe
	tp	fp	fn	tn	p_val	Sensitivity(recall)	Precision	Specificity	Accuracy	tp	fp	fn	tn	p_val	tp	fp	fn	tn	p_val	Sensitivity(recall)	Precision	Specificity	Accuracy	tp	fp	fn	tn	p_val	Sensitivity(recall)	Precision	Specificity	Accuracy	tp	fp	fn	tn	p_val	Sensitivity(recall)	Precision	Specificity	Accuracy
BMP2:5	14	78	157	1642	0.0332043	0.0818713	0.152174	0.954651	0.875727	16	76	155	1644	0.00671946	6	86	165	1634	0.855335	0.0350877	0.0652174	0.95	0.867266	7	85	164	1635	0.742841	0.0409357	0.076087	0.950581	0.868324	9	83	162	1637	0.454812	0.0526316	0.0978261	0.951744	0.870439
BMP2:10	22	161	149	1559	0.0928637	0.128655	0.120219	0.906395	0.836066	23	160	148	1560	0.0576877	15	168	156	1552	0.703397	0.0877193	0.0819672	0.902326	0.828662	15	168	156	1552	0.703397	0.0877193	0.0819672	0.902326	0.828662	20	163	151	1557	0.208511	0.116959	0.10929	0.905233	0.83395
BMP2:20	39	327	132	1393	0.136999	0.22807	0.106557	0.809884	0.757271	34	332	137	1388	0.460681	33	333	138	1387	0.541499	0.192982	0.0901639	0.806395	0.750925	33	333	138	1387	0.541499	0.192982	0.0901639	0.806395	0.750925	37	329	134	1391	0.242119	0.216374	0.101093	0.808721	0.755156
BMP2:30	53	496	118	1224	0.304432	0.309942	0.0965392	0.711628	0.675304	51	498	120	1222	0.436108	51	498	120	1222	0.436108	0.298246	0.0928962	0.710465	0.673189	51	498	120	1222	0.436108	0.298246	0.0928962	0.710465	0.673189	49	500	122	1220	0.576306	0.28655	0.0892532	0.709302	0.671074
BMP2:40	70	662	101	1058	0.29194	0.409357	0.0956284	0.615116	0.59651	73	659	98	1061	0.149672	70	662	101	1058	0.29194	0.409357	0.0956284	0.615116	0.59651	73	659	98	1061	0.149672	0.426901	0.0997268	0.61686	0.599683	67	665	104	1055	0.477869	0.391813	0.0915301	0.613372	0.593337

## Sheet: DFOM
64tk
No_filter				MRA									MRA+CLR									CLR									MRNET									ARACNe
	tp	fp	fn	tn	p_val	Sensitivity(recall)	Precision	Specificity	Accuracy	tp	fp	fn	tn	p_val	Sensitivity(recall)	Precision	Specificity	Accuracy	tp	fp	fn	tn	p_val	Sensitivity(recall)	Precision	Specificity	Accuracy	tp	fp	fn	tn	p_val	Sensitivity(recall)	Precision	Specificity	Accuracy	tp	fp	fn	tn	p_val	Sensitivity(recall)	Precision	Specificity	Accuracy
DFOM:5	21	71	267	1471	0.0430166	0.0729167	0.228261	0.953956	0.815301	25	67	263	1475	0.00280889	0.0868056	0.271739	0.95655	0.819672	15	77	273	1465	0.485355	0.0520833	0.163043	0.950065	0.808743	18	74	270	1468	0.185471	0.0625	0.195652	0.95201	0.812022	13	79	275	1524	0.664183	0.0451389	0.141304	0.950717	0.812797
DFOM:10	41	142	247	1400	0.00780769	0.142361	0.224044	0.907912	0.787432	45	138	243	1404	0.000688134	0.15625	0.245902	0.910506	0.791803	31	152	257	1390	0.351765	0.107639	0.169399	0.901427	0.776503	34	149	254	1393	0.157191	0.118056	0.185792	0.903372	0.779781	25	158	263	1445	0.764256	0.0868056	0.136612	0.901435	0.777366
DFOM:20	75	291	213	1251	0.00400325	0.260417	0.204918	0.811284	0.72459	75	291	213	1251	0.00400325	0.260417	0.204918	0.811284	0.72459	57	309	231	1233	0.565831	0.197917	0.155738	0.799611	0.704918	60	306	228	1236	0.376454	0.208333	0.163934	0.801556	0.708197	54	312	234	1291	0.637964	0.1875	0.147541	0.805365	0.711264
DFOM:30	108	441	180	1101	0.00178761	0.375	0.196721	0.714008	0.660656	105	444	183	1098	0.00611986	0.364583	0.191257	0.712062	0.657377	80	469	208	1073	0.833018	0.277778	0.145719	0.69585	0.630055	78	471	210	1071	0.894457	0.270833	0.142077	0.694553	0.627869	79	470	209	1133	0.763474	0.274306	0.143898	0.7068	0.640931
DFOM:40	134	598	154	944	0.00850965	0.465278	0.18306	0.612192	0.589071	131	601	157	941	0.0229033	0.454861	0.178962	0.610246	0.585792	116	616	172	926	0.483132	0.402778	0.15847	0.600519	0.569399	109	623	179	919	0.80981	0.378472	0.148907	0.595979	0.561749	108	624	180	979	0.698771	0.375	0.147541	0.61073	0.574828
0.5				MRA									MRA+CLR									CLR									MRNET									ARACNe
	tp	fp	fn	tn	p_val	Sensitivity(recall)	Precision	Specificity	Accuracy	tp	fp	fn	tn	p_val	Sensitivity(recall)	Precision	Specificity	Accuracy	tp	fp	fn	tn	p_val	Sensitivity(recall)	Precision	Specificity	Accuracy	tp	fp	fn	tn	p_val	Sensitivity(recall)	Precision	Specificity	Accuracy	tp	fp	fn	tn	p_val	Sensitivity(recall)	Precision	Specificity	Accuracy
DFOM:5	19	73	200	1599	0.00711931	0.086758	0.206522	0.95634	0.855632	24	68	195	1604	6.0374e-05	0.109589	0.26087	0.95933	0.86092	13	79	206	1593	0.260997	0.0593607	0.141304	0.952751	0.849286	16	76	203	1596	0.0583158	0.0730594	0.173913	0.954545	0.852459	11	81	208	1591	0.504998	0.0502283	0.119565	0.951555	0.847171
DFOM:10	35	148	184	1524	0.00114599	0.159817	0.191257	0.911483	0.824432	39	144	180	1528	4.84544e-05	0.178082	0.213115	0.913876	0.828662	28	155	191	1517	0.0662611	0.127854	0.153005	0.907297	0.817028	31	152	188	1520	0.0147389	0.141553	0.169399	0.909091	0.820201	20	163	199	1509	0.651819	0.0913242	0.10929	0.902512	0.808567
DFOM:20	58	308	161	1364	0.00379382	0.26484	0.15847	0.815789	0.751983	59	307	160	1365	0.0022547	0.269406	0.161202	0.816388	0.753041	47	319	172	1353	0.225312	0.214612	0.128415	0.809211	0.740349	48	318	171	1354	0.175633	0.219178	0.131148	0.809809	0.741407	42	324	177	1348	0.558554	0.191781	0.114754	0.80622	0.735061
DFOM:30	83	466	136	1206	0.00164856	0.378995	0.151184	0.721292	0.68165	79	470	140	1202	0.00994731	0.360731	0.143898	0.7189	0.677419	65	484	154	1188	0.438868	0.296804	0.118397	0.710526	0.662612	64	485	155	1187	0.501691	0.292237	0.116576	0.709928	0.661555	59	490	160	1182	0.788515	0.269406	0.107468	0.706938	0.656267
DFOM:40	102	630	117	1042	0.00713937	0.465753	0.139344	0.623206	0.604971	101	631	118	1041	0.010587	0.461187	0.137978	0.622608	0.603913	91	641	128	1031	0.198795	0.415525	0.124317	0.616627	0.593337	85	647	134	1025	0.514427	0.388128	0.11612	0.613038	0.586991	81	651	138	1021	0.734965	0.369863	0.110656	0.610646	0.58276
0.8				MRA									MRA+CLR									CLR									MRNET									ARACNe
	tp	fp	fn	tn	p_val	Sensitivity(recall)	Precision	Specificity	Accuracy	tp	fp	fn	tn	p_val	Sensitivity(recall)	Precision	Specificity	Accuracy	tp	fp	fn	tn	p_val	Sensitivity(recall)	Precision	Specificity	Accuracy	tp	fp	fn	tn	p_val	Sensitivity(recall)	Precision	Specificity	Accuracy	tp	fp	fn	tn	p_val	Sensitivity(recall)	Precision	Specificity	Accuracy
DFOM:5	16	76	155	1644	0.00671946	0.0935673	0.173913	0.955814	0.877842	21	71	150	1649	3.53264e-05	0.122807	0.228261	0.958721	0.883131	7	85	164	1635	0.742841	0.0409357	0.076087	0.950581	0.868324	10	82	161	1638	0.316755	0.0584795	0.108696	0.952326	0.871497	9	83	162	1637	0.454812	0.0526316	0.0978261	0.951744	0.870439
DFOM:10	29	154	142	1566	0.00123724	0.169591	0.15847	0.910465	0.843469	33	150	138	1570	3.88338e-05	0.192982	0.180328	0.912791	0.8477	20	163	151	1557	0.208511	0.116959	0.10929	0.905233	0.83395	22	161	149	1559	0.0928637	0.128655	0.120219	0.906395	0.836066	16	167	155	1553	0.601106	0.0935673	0.0874317	0.902907	0.82972
DFOM:20	48	318	123	1402	0.00241523	0.280702	0.131148	0.815116	0.76679	46	320	125	1400	0.00731651	0.269006	0.125683	0.813953	0.764675	36	330	135	1390	0.308356	0.210526	0.0983607	0.80814	0.754098	38	328	133	1392	0.184785	0.222222	0.103825	0.809302	0.756214	33	333	138	1387	0.541499	0.192982	0.0901639	0.806395	0.750925
DFOM:30	66	483	105	1237	0.00303966	0.385965	0.120219	0.719186	0.689053	62	487	109	1233	0.0194795	0.362573	0.112933	0.71686	0.684823	51	498	120	1222	0.436108	0.298246	0.0928962	0.710465	0.673189	51	498	120	1222	0.436108	0.298246	0.0928962	0.710465	0.673189	48	501	123	1219	0.644336	0.280702	0.0874317	0.708721	0.670016
DFOM:40	80	652	91	1068	0.014815	0.467836	0.10929	0.62093	0.607086	80	652	91	1068	0.014815	0.467836	0.10929	0.62093	0.607086	68	664	103	1056	0.413002	0.397661	0.0928962	0.613953	0.594395	64	668	107	1052	0.669727	0.374269	0.0874317	0.611628	0.590164	64	668	107	1052	0.669727	0.374269	0.0874317	0.611628	0.590164

## Sheet: FGF1
64tk
No_filter				MRA									MRA+CLR									CLR									MRNET									ARACNe
	tp	fp	fn	tn	p_val	Sensitivity(recall)	Precision	Specificity	Accuracy	tp	fp	fn	tn	p_val	Sensitivity(recall)	Precision	Specificity	Accuracy	tp	fp	fn	tn	p_val	Sensitivity(recall)	Precision	Specificity	Accuracy	tp	fp	fn	tn	p_val	Sensitivity(recall)	Precision	Specificity	Accuracy	tp	fp	fn	tn	p_val	Sensitivity(recall)	Precision	Specificity	Accuracy
FGF1:5	13	79	275	1463	0.712425	0.0451389	0.141304	0.948768	0.806557	10	82	278	1460	0.933957	0.0347222	0.108696	0.946822	0.803279	17	75	271	1467	0.269884	0.0590278	0.184783	0.951362	0.810929	19	73	269	1469	0.120541	0.0659722	0.206522	0.952659	0.813115	18	74	270	1529	0.149852	0.0625	0.195652	0.953837	0.818086
FGF1:10	28	155	260	1387	0.602491	0.0972222	0.153005	0.899481	0.773224	21	162	267	1380	0.96608	0.0729167	0.114754	0.894942	0.765574	33	150	255	1392	0.212118	0.114583	0.180328	0.902724	0.778689	32	151	256	1391	0.27739	0.111111	0.174863	0.902075	0.777596	30	153	258	1450	0.355618	0.104167	0.163934	0.904554	0.782655
FGF1:20	54	312	234	1230	0.742669	0.1875	0.147541	0.797665	0.701639	61	305	227	1237	0.317784	0.211806	0.166667	0.802205	0.70929	69	297	219	1245	0.0419136	0.239583	0.188525	0.807393	0.718033	67	299	221	1243	0.0781034	0.232639	0.18306	0.806096	0.715847	56	310	232	1293	0.51103	0.194444	0.153005	0.806613	0.713379
FGF1:30	87	462	201	1080	0.491856	0.302083	0.15847	0.700389	0.637705	91	458	197	1084	0.281452	0.315972	0.165756	0.702983	0.642077	95	454	193	1088	0.128609	0.329861	0.173042	0.705577	0.646448	98	451	190	1091	0.0609766	0.340278	0.178506	0.707523	0.649727	76	473	212	1130	0.874148	0.263889	0.138434	0.704928	0.637758
FGF1:40	122	610	166	932	0.204284	0.423611	0.166667	0.60441	0.575956	114	618	174	924	0.587009	0.395833	0.155738	0.599222	0.567213	120	612	168	930	0.285898	0.416667	0.163934	0.603113	0.57377	125	607	163	935	0.111743	0.434028	0.170765	0.606355	0.579235	97	635	191	968	0.97616	0.336806	0.132514	0.603868	0.563194
0.5				MRA									MRA+CLR									CLR									MRNET									ARACNe
	tp	fp	fn	tn	p_val	Sensitivity(recall)	Precision	Specificity	Accuracy	tp	fp	fn	tn	p_val	Sensitivity(recall)	Precision	Specificity	Accuracy	tp	fp	fn	tn	p_val	Sensitivity(recall)	Precision	Specificity	Accuracy	tp	fp	fn	tn	p_val	Sensitivity(recall)	Precision	Specificity	Accuracy	tp	fp	fn	tn	p_val	Sensitivity(recall)	Precision	Specificity	Accuracy
FGF1:5	8	84	211	1588	0.855635	0.0365297	0.0869565	0.949761	0.843998	7	85	212	1587	0.924339	0.0319635	0.076087	0.949163	0.84294	12	80	207	1592	0.375342	0.0547945	0.130435	0.952153	0.848228	14	78	205	1594	0.169561	0.0639269	0.152174	0.953349	0.850344	15	77	204	1595	0.102881	0.0684932	0.163043	0.953947	0.851401
FGF1:10	21	162	198	1510	0.557175	0.0958904	0.114754	0.90311	0.809625	15	168	204	1504	0.953254	0.0684932	0.0819672	0.899522	0.803279	25	158	194	1514	0.208161	0.114155	0.136612	0.905502	0.813855	24	159	195	1513	0.281743	0.109589	0.131148	0.904904	0.812797	23	160	196	1512	0.366943	0.105023	0.125683	0.904306	0.81174
FGF1:20	43	323	176	1349	0.486101	0.196347	0.117486	0.806818	0.736118	49	317	170	1355	0.133693	0.223744	0.13388	0.810407	0.742464	48	318	171	1354	0.175633	0.219178	0.131148	0.809809	0.741407	45	321	174	1351	0.345918	0.205479	0.122951	0.808014	0.738234	40	326	179	1346	0.69657	0.182648	0.10929	0.805024	0.732946
FGF1:30	68	481	151	1191	0.265778	0.310502	0.123862	0.712321	0.665785	76	473	143	1199	0.0308974	0.347032	0.138434	0.717105	0.674246	69	480	150	1192	0.217072	0.315068	0.125683	0.712919	0.666843	70	479	149	1193	0.174061	0.319635	0.127505	0.713517	0.667901	54	495	165	1177	0.946375	0.246575	0.0983607	0.703947	0.650978
FGF1:40	96	636	123	1036	0.0574119	0.438356	0.131148	0.619617	0.598625	95	637	124	1035	0.0762225	0.43379	0.129781	0.619019	0.597567	87	645	132	1027	0.397994	0.39726	0.118852	0.614234	0.589106	91	641	128	1031	0.198795	0.415525	0.124317	0.616627	0.593337	70	662	149	1010	0.988531	0.319635	0.0956284	0.604067	0.571126
0.8				MRA									MRA+CLR									CLR									MRNET									ARACNe
	tp	fp	fn	tn	p_val	Sensitivity(recall)	Precision	Specificity	Accuracy	tp	fp	fn	tn	p_val	Sensitivity(recall)	Precision	Specificity	Accuracy	tp	fp	fn	tn	p_val	Sensitivity(recall)	Precision	Specificity	Accuracy	tp	fp	fn	tn	p_val	Sensitivity(recall)	Precision	Specificity	Accuracy	tp	fp	fn	tn	p_val	Sensitivity(recall)	Precision	Specificity	Accuracy
FGF1:5	4	88	167	1632	0.974131	0.0233918	0.0434783	0.948837	0.865151	6	86	165	1634	0.855335	0.0350877	0.0652174	0.95	0.867266	9	83	162	1637	0.454812	0.0526316	0.0978261	0.951744	0.870439	10	82	161	1638	0.316755	0.0584795	0.108696	0.952326	0.871497	10	82	161	1638	0.316755	0.0584795	0.108696	0.952326	0.871497
FGF1:10	13	170	158	1550	0.865701	0.0760234	0.0710383	0.901163	0.826547	11	172	160	1548	0.95579	0.0643275	0.0601093	0.9	0.824432	17	166	154	1554	0.493218	0.0994152	0.0928962	0.903488	0.830777	16	167	155	1553	0.601106	0.0935673	0.0874317	0.902907	0.82972	17	166	154	1554	0.493218	0.0994152	0.0928962	0.903488	0.830777
FGF1:20	32	334	139	1386	0.621176	0.187135	0.0874317	0.805814	0.749868	39	327	132	1393	0.136999	0.22807	0.106557	0.809884	0.757271	36	330	135	1390	0.308356	0.210526	0.0983607	0.80814	0.754098	33	333	138	1387	0.541499	0.192982	0.0901639	0.806395	0.750925	33	333	138	1387	0.541499	0.192982	0.0901639	0.806395	0.750925
FGF1:30	50	499	121	1221	0.506178	0.292398	0.0910747	0.709884	0.672131	60	489	111	1231	0.0424619	0.350877	0.10929	0.715698	0.682708	54	495	117	1225	0.246275	0.315789	0.0983607	0.712209	0.676362	54	495	117	1225	0.246275	0.315789	0.0983607	0.712209	0.676362	41	508	130	1212	0.948873	0.239766	0.0746812	0.704651	0.662612
FGF1:40	76	656	95	1064	0.0634839	0.444444	0.103825	0.618605	0.602856	77	655	94	1065	0.0456482	0.450292	0.105191	0.619186	0.603913	65	667	106	1053	0.60795	0.380117	0.0887978	0.612209	0.591222	67	665	104	1055	0.477869	0.391813	0.0915301	0.613372	0.593337	56	676	115	1044	0.961882	0.327485	0.0765027	0.606977	0.581703

## Sheet: IFNb
64tk
No_filter				MRA									MRA+CLR									CLR									MRNET									ARACNe
	tp	fp	fn	tn	p_val	Sensitivity(recall)	Precision	Specificity	Accuracy	tp	fp	fn	tn	p_val	Sensitivity(recall)	Precision	Specificity	Accuracy	tp	fp	fn	tn	p_val	Sensitivity(recall)	Precision	Specificity	Accuracy	tp	fp	fn	tn	p_val	Sensitivity(recall)	Precision	Specificity	Accuracy	tp	fp	fn	tn	p_val	Sensitivity(recall)	Precision	Specificity	Accuracy
IFNb:5	18	74	270	1468	0.185471	0.0625	0.195652	0.95201	0.812022	21	71	267	1471	0.0430166	0.0729167	0.228261	0.953956	0.815301	18	74	270	1468	0.185471	0.0625	0.195652	0.95201	0.812022	19	73	269	1469	0.120541	0.0659722	0.206522	0.952659	0.813115	15	77	273	1526	0.430236	0.0520833	0.163043	0.951965	0.814913
IFNb:10	31	152	257	1390	0.351765	0.107639	0.169399	0.901427	0.776503	33	150	255	1392	0.212118	0.114583	0.180328	0.902724	0.778689	26	157	262	1385	0.756812	0.0902778	0.142077	0.898184	0.771038	29	154	259	1388	0.517772	0.100694	0.15847	0.90013	0.774317	27	156	261	1447	0.609482	0.09375	0.147541	0.902682	0.779482
IFNb:20	70	296	218	1246	0.0298009	0.243056	0.191257	0.808042	0.719126	71	295	217	1247	0.020768	0.246528	0.193989	0.80869	0.720219	56	310	232	1232	0.628207	0.194444	0.153005	0.798962	0.703825	59	307	229	1235	0.438343	0.204861	0.161202	0.800908	0.707104	48	318	240	1285	0.910711	0.166667	0.131148	0.801622	0.704918
IFNb:30	104	445	184	1097	0.0089241	0.361111	0.189435	0.711414	0.656284	100	449	188	1093	0.0342729	0.347222	0.182149	0.70882	0.651913	80	469	208	1073	0.833018	0.277778	0.145719	0.69585	0.630055	87	462	201	1080	0.491856	0.302083	0.15847	0.700389	0.637705	80	469	208	1134	0.717437	0.277778	0.145719	0.707424	0.641988
IFNb:40	132	600	156	942	0.0167129	0.458333	0.180328	0.610895	0.586885	134	598	154	944	0.00850965	0.465278	0.18306	0.612192	0.589071	121	611	167	931	0.243229	0.420139	0.165301	0.603761	0.574863	118	614	170	928	0.380548	0.409722	0.161202	0.601816	0.571585	111	621	177	982	0.550078	0.385417	0.151639	0.612601	0.578001
0.5				MRA									MRA+CLR									CLR									MRNET									ARACNe
	tp	fp	fn	tn	p_val	Sensitivity(recall)	Precision	Specificity	Accuracy	tp	fp	fn	tn	p_val	Sensitivity(recall)	Precision	Specificity	Accuracy	tp	fp	fn	tn	p_val	Sensitivity(recall)	Precision	Specificity	Accuracy	tp	fp	fn	tn	p_val	Sensitivity(recall)	Precision	Specificity	Accuracy	tp	fp	fn	tn	p_val	Sensitivity(recall)	Precision	Specificity	Accuracy
IFNb:5	16	76	203	1596	0.0583158	0.0730594	0.173913	0.954545	0.852459	19	73	200	1599	0.00711931	0.086758	0.206522	0.95634	0.855632	17	75	202	1597	0.0309025	0.0776256	0.184783	0.955144	0.853517	15	77	204	1595	0.102881	0.0684932	0.163043	0.953947	0.851401	13	79	206	1593	0.260997	0.0593607	0.141304	0.952751	0.849286
IFNb:10	25	158	194	1514	0.208161	0.114155	0.136612	0.905502	0.813855	28	155	191	1517	0.0662611	0.127854	0.153005	0.907297	0.817028	21	162	198	1510	0.557175	0.0958904	0.114754	0.90311	0.809625	23	160	196	1512	0.366943	0.105023	0.125683	0.904306	0.81174	20	163	199	1509	0.651819	0.0913242	0.10929	0.902512	0.808567
IFNb:20	56	310	163	1362	0.00996621	0.255708	0.153005	0.814593	0.749868	58	308	161	1364	0.00379382	0.26484	0.15847	0.815789	0.751983	43	323	176	1349	0.486101	0.196347	0.117486	0.806818	0.736118	45	321	174	1351	0.345918	0.205479	0.122951	0.808014	0.738234	38	328	181	1344	0.812191	0.173516	0.103825	0.803828	0.73083
IFNb:30	81	468	138	1204	0.00421955	0.369863	0.147541	0.720096	0.679535	79	470	140	1202	0.00994731	0.360731	0.143898	0.7189	0.677419	60	489	159	1183	0.739219	0.273973	0.10929	0.707536	0.657324	65	484	154	1188	0.438868	0.296804	0.118397	0.710526	0.662612	62	487	157	1185	0.626154	0.283105	0.112933	0.708732	0.659439
IFNb:40	104	628	115	1044	0.00306691	0.474886	0.142077	0.624402	0.607086	107	625	112	1047	0.000747742	0.488584	0.146175	0.626196	0.610259	94	638	125	1034	0.0994144	0.429224	0.128415	0.618421	0.59651	89	643	130	1029	0.290283	0.406393	0.121585	0.615431	0.591222	87	645	132	1027	0.397994	0.39726	0.118852	0.614234	0.589106
0.8				MRA									MRA+CLR									CLR									MRNET									ARACNe
	tp	fp	fn	tn	p_val	Sensitivity(recall)	Precision	Specificity	Accuracy	tp	fp	fn	tn	p_val	Sensitivity(recall)	Precision	Specificity	Accuracy	tp	fp	fn	tn	p_val	Sensitivity(recall)	Precision	Specificity	Accuracy	tp	fp	fn	tn	p_val	Sensitivity(recall)	Precision	Specificity	Accuracy	tp	fp	fn	tn	p_val	Sensitivity(recall)	Precision	Specificity	Accuracy
IFNb:5	12	80	159	1640	0.120439	0.0701754	0.130435	0.953488	0.873612	14	78	157	1642	0.0332043	0.0818713	0.152174	0.954651	0.875727	8	84	163	1636	0.603366	0.0467836	0.0869565	0.951163	0.869381	8	84	163	1636	0.603366	0.0467836	0.0869565	0.951163	0.869381	10	82	161	1638	0.316755	0.0584795	0.108696	0.952326	0.871497
IFNb:10	18	165	153	1555	0.387505	0.105263	0.0983607	0.90407	0.831835	21	162	150	1558	0.142513	0.122807	0.114754	0.905814	0.835008	11	172	160	1548	0.95579	0.0643275	0.0601093	0.9	0.824432	15	168	156	1552	0.703397	0.0877193	0.0819672	0.902326	0.828662	17	166	154	1554	0.493218	0.0994152	0.0928962	0.903488	0.830777
IFNb:20	40	326	131	1394	0.0986285	0.233918	0.10929	0.810465	0.758329	45	321	126	1399	0.0121714	0.263158	0.122951	0.813372	0.763617	30	336	141	1384	0.764809	0.175439	0.0819672	0.804651	0.747753	32	334	139	1386	0.621176	0.187135	0.0874317	0.805814	0.749868	27	339	144	1381	0.912189	0.157895	0.0737705	0.802907	0.74458
IFNb:30	63	486	108	1234	0.0127117	0.368421	0.114754	0.717442	0.68588	63	486	108	1234	0.0127117	0.368421	0.114754	0.717442	0.68588	41	508	130	1212	0.948873	0.239766	0.0746812	0.704651	0.662612	46	503	125	1217	0.766505	0.269006	0.0837887	0.707558	0.667901	45	504	126	1216	0.817831	0.263158	0.0819672	0.706977	0.666843
IFNb:40	80	652	91	1068	0.014815	0.467836	0.10929	0.62093	0.607086	85	647	86	1073	0.00142558	0.497076	0.11612	0.623837	0.612374	67	665	104	1055	0.477869	0.391813	0.0915301	0.613372	0.593337	64	668	107	1052	0.669727	0.374269	0.0874317	0.611628	0.590164	67	665	104	1055	0.477869	0.391813	0.0915301	0.613372	0.593337

## Sheet: IFNg
64tk
No_filter				MRA									MRA+CLR									CLR									MRNET									ARACNe
	tp	fp	fn	tn	p_val	Sensitivity(recall)	Precision	Specificity	Accuracy	tp	fp	fn	tn	p_val	Sensitivity(recall)	Precision	Specificity	Accuracy	tp	fp	fn	tn	p_val	Sensitivity(recall)	Precision	Specificity	Accuracy	tp	fp	fn	tn	p_val	Sensitivity(recall)	Precision	Specificity	Accuracy	tp	fp	fn	tn	p_val	Sensitivity(recall)	Precision	Specificity	Accuracy
IFNg:5	23	69	265	1473	0.0122727	0.0798611	0.25	0.955253	0.817486	19	73	269	1469	0.120541	0.0659722	0.206522	0.952659	0.813115	16	76	272	1466	0.371721	0.0555556	0.173913	0.950713	0.809836	17	75	271	1467	0.269884	0.0590278	0.184783	0.951362	0.810929	21	71	267	1532	0.0313036	0.0729167	0.228261	0.955708	0.821259
IFNg:10	38	145	250	1397	0.0343655	0.131944	0.20765	0.905966	0.784153	36	147	252	1395	0.0784212	0.125	0.196721	0.904669	0.781967	30	153	258	1389	0.432953	0.104167	0.163934	0.900778	0.77541	32	151	256	1391	0.27739	0.111111	0.174863	0.902075	0.777596	32	151	256	1452	0.213766	0.111111	0.174863	0.905802	0.78477
IFNg:20	80	286	208	1256	0.000324134	0.277778	0.218579	0.814527	0.730055	77	289	211	1253	0.00155647	0.267361	0.210383	0.812581	0.726776	61	305	227	1237	0.317784	0.211806	0.166667	0.802205	0.70929	71	295	217	1247	0.020768	0.246528	0.193989	0.80869	0.720219	49	317	239	1286	0.880603	0.170139	0.13388	0.802246	0.705976
IFNg:30	108	441	180	1101	0.00178761	0.375	0.196721	0.714008	0.660656	104	445	184	1097	0.0089241	0.361111	0.189435	0.711414	0.656284	101	448	187	1094	0.0250853	0.350694	0.183971	0.709468	0.653005	106	443	182	1099	0.00412826	0.368056	0.193078	0.712711	0.65847	74	475	214	1128	0.924163	0.256944	0.134791	0.703681	0.635643
IFNg:40	144	588	144	954	0.000116353	0.5	0.196721	0.618677	0.6	135	597	153	945	0.00593653	0.46875	0.184426	0.61284	0.590164	132	600	156	942	0.0167129	0.458333	0.180328	0.610895	0.586885	131	601	157	941	0.0229033	0.454861	0.178962	0.610246	0.585792	98	634	190	969	0.967608	0.340278	0.13388	0.604492	0.564252
0.5				MRA									MRA+CLR									CLR									MRNET									ARACNe
	tp	fp	fn	tn	p_val	Sensitivity(recall)	Precision	Specificity	Accuracy	tp	fp	fn	tn	p_val	Sensitivity(recall)	Precision	Specificity	Accuracy	tp	fp	fn	tn	p_val	Sensitivity(recall)	Precision	Specificity	Accuracy	tp	fp	fn	tn	p_val	Sensitivity(recall)	Precision	Specificity	Accuracy	tp	fp	fn	tn	p_val	Sensitivity(recall)	Precision	Specificity	Accuracy
IFNg:5	21	71	198	1601	0.0012695	0.0958904	0.228261	0.957536	0.857747	17	75	202	1597	0.0309025	0.0776256	0.184783	0.955144	0.853517	13	79	206	1593	0.260997	0.0593607	0.141304	0.952751	0.849286	15	77	204	1595	0.102881	0.0684932	0.163043	0.953947	0.851401	16	76	203	1596	0.0583158	0.0730594	0.173913	0.954545	0.852459
IFNg:10	35	148	184	1524	0.00114599	0.159817	0.191257	0.911483	0.824432	32	151	187	1521	0.00825075	0.146119	0.174863	0.909689	0.821259	25	158	194	1514	0.208161	0.114155	0.136612	0.905502	0.813855	27	156	192	1516	0.100983	0.123288	0.147541	0.906699	0.81597	25	158	194	1514	0.208161	0.114155	0.136612	0.905502	0.813855
IFNg:20	64	302	155	1370	0.000115166	0.292237	0.174863	0.819378	0.758329	65	301	154	1371	5.89939e-05	0.296804	0.177596	0.819976	0.759387	49	317	170	1355	0.133693	0.223744	0.13388	0.810407	0.742464	58	308	161	1364	0.00379382	0.26484	0.15847	0.815789	0.751983	38	328	181	1344	0.812191	0.173516	0.103825	0.803828	0.73083
IFNg:30	89	460	130	1212	5.98383e-05	0.406393	0.162113	0.72488	0.687996	87	462	132	1210	0.000196356	0.39726	0.15847	0.723684	0.68588	80	469	139	1203	0.00654544	0.365297	0.145719	0.719498	0.678477	82	467	137	1205	0.00266478	0.374429	0.149362	0.720694	0.680592	56	493	163	1179	0.900659	0.255708	0.102004	0.705144	0.653094
IFNg:40	116	616	103	1056	3.76492e-06	0.52968	0.15847	0.631579	0.619778	112	620	107	1052	4.81903e-05	0.511416	0.153005	0.629187	0.615547	102	630	117	1042	0.00713937	0.465753	0.139344	0.623206	0.604971	101	631	118	1041	0.010587	0.461187	0.137978	0.622608	0.603913	75	657	144	1015	0.936011	0.342466	0.102459	0.607057	0.576415
0.8				MRA									MRA+CLR									CLR									MRNET									ARACNe
	tp	fp	fn	tn	p_val	Sensitivity(recall)	Precision	Specificity	Accuracy	tp	fp	fn	tn	p_val	Sensitivity(recall)	Precision	Specificity	Accuracy	tp	fp	fn	tn	p_val	Sensitivity(recall)	Precision	Specificity	Accuracy	tp	fp	fn	tn	p_val	Sensitivity(recall)	Precision	Specificity	Accuracy	tp	fp	fn	tn	p_val	Sensitivity(recall)	Precision	Specificity	Accuracy
IFNg:5	19	73	152	1647	0.000354163	0.111111	0.206522	0.957558	0.881015	15	77	156	1643	0.0155111	0.0877193	0.163043	0.955233	0.876785	11	81	160	1639	0.203426	0.0643275	0.119565	0.952907	0.872554	12	80	159	1640	0.120439	0.0701754	0.130435	0.953488	0.873612	12	80	159	1640	0.120439	0.0701754	0.130435	0.953488	0.873612
IFNg:10	28	155	143	1565	0.00263305	0.163743	0.153005	0.909884	0.842411	27	156	144	1564	0.00535584	0.157895	0.147541	0.909302	0.841354	18	165	153	1555	0.387505	0.105263	0.0983607	0.90407	0.831835	19	164	152	1556	0.290956	0.111111	0.103825	0.904651	0.832893	21	162	150	1558	0.142513	0.122807	0.114754	0.905814	0.835008
IFNg:20	49	317	122	1403	0.00132652	0.28655	0.13388	0.815698	0.767848	52	314	119	1406	0.000183742	0.304094	0.142077	0.817442	0.771021	37	329	134	1391	0.242119	0.216374	0.101093	0.808721	0.755156	46	320	125	1400	0.00731651	0.269006	0.125683	0.813953	0.764675	31	335	140	1385	0.696524	0.181287	0.0846995	0.805233	0.74881
IFNg:30	69	480	102	1240	0.000579284	0.403509	0.125683	0.72093	0.692226	71	478	100	1242	0.000169015	0.415205	0.129326	0.722093	0.694342	64	485	107	1235	0.00809062	0.374269	0.116576	0.718023	0.686938	62	487	109	1233	0.0194795	0.362573	0.112933	0.71686	0.684823	44	505	127	1215	0.861622	0.25731	0.0801457	0.706395	0.665785
IFNg:40	93	639	78	1081	9.62253e-06	0.54386	0.127049	0.628488	0.620836	94	638	77	1082	4.61063e-06	0.549708	0.128415	0.62907	0.621893	78	654	93	1066	0.0320939	0.45614	0.106557	0.619767	0.604971	76	656	95	1064	0.0634839	0.444444	0.103825	0.618605	0.602856	58	674	113	1046	0.924675	0.339181	0.079235	0.60814	0.583818

## Sheet: IONM
64tk
No_filter				MRA									MRA+CLR									CLR									MRNET									ARACNe
	tp	fp	fn	tn	p_val	Sensitivity(recall)	Precision	Specificity	Accuracy	tp	fp	fn	tn	p_val	Sensitivity(recall)	Precision	Specificity	Accuracy	tp	fp	fn	tn	p_val	Sensitivity(recall)	Precision	Specificity	Accuracy	tp	fp	fn	tn	p_val	Sensitivity(recall)	Precision	Specificity	Accuracy	tp	fp	fn	tn	p_val	Sensitivity(recall)	Precision	Specificity	Accuracy
IONM:5	19	73	269	1469	0.120541	0.0659722	0.206522	0.952659	0.813115	13	79	275	1463	0.712425	0.0451389	0.141304	0.948768	0.806557	14	78	274	1464	0.602195	0.0486111	0.152174	0.949416	0.80765	18	74	270	1468	0.185471	0.0625	0.195652	0.95201	0.812022	17	75	271	1528	0.225283	0.0590278	0.184783	0.953213	0.817028
IONM:10	34	149	254	1393	0.157191	0.118056	0.185792	0.903372	0.779781	33	150	255	1392	0.212118	0.114583	0.180328	0.902724	0.778689	38	145	250	1397	0.0343655	0.131944	0.20765	0.905966	0.784153	32	151	256	1391	0.27739	0.111111	0.174863	0.902075	0.777596	29	154	259	1449	0.438014	0.100694	0.15847	0.90393	0.781597
IONM:20	65	301	223	1241	0.134538	0.225694	0.177596	0.804799	0.713661	69	297	219	1245	0.0419136	0.239583	0.188525	0.807393	0.718033	68	298	220	1244	0.0577851	0.236111	0.185792	0.806744	0.71694	62	304	226	1238	0.263537	0.215278	0.169399	0.802853	0.710383	60	306	228	1297	0.26897	0.208333	0.163934	0.809108	0.71761
IONM:30	95	454	193	1088	0.128609	0.329861	0.173042	0.705577	0.646448	99	450	189	1092	0.0460803	0.34375	0.180328	0.708171	0.65082	105	444	183	1098	0.00611986	0.364583	0.191257	0.712062	0.657377	96	453	192	1089	0.101851	0.333333	0.174863	0.706226	0.647541	77	472	211	1131	0.842071	0.267361	0.140255	0.705552	0.638815
IONM:40	130	602	158	940	0.030926	0.451389	0.177596	0.609598	0.584699	139	593	149	949	0.00120716	0.482639	0.189891	0.615435	0.594536	134	571	154	971	0.00157504	0.465278	0.190071	0.629702	0.603825	125	600	163	942	0.0864751	0.434028	0.172414	0.610895	0.58306	111	621	177	982	0.550078	0.385417	0.151639	0.612601	0.578001
0.5				MRA									MRA+CLR									CLR									MRNET									ARACNe
	tp	fp	fn	tn	p_val	Sensitivity(recall)	Precision	Specificity	Accuracy	tp	fp	fn	tn	p_val	Sensitivity(recall)	Precision	Specificity	Accuracy	tp	fp	fn	tn	p_val	Sensitivity(recall)	Precision	Specificity	Accuracy	tp	fp	fn	tn	p_val	Sensitivity(recall)	Precision	Specificity	Accuracy	tp	fp	fn	tn	p_val	Sensitivity(recall)	Precision	Specificity	Accuracy
IONM:5	14	78	205	1594	0.169561	0.0639269	0.152174	0.953349	0.850344	11	81	208	1591	0.504998	0.0502283	0.119565	0.951555	0.847171	9	83	210	1589	0.758181	0.0410959	0.0978261	0.950359	0.845056	12	80	207	1592	0.375342	0.0547945	0.130435	0.952153	0.848228	14	78	205	1594	0.169561	0.0639269	0.152174	0.953349	0.850344
IONM:10	28	155	191	1517	0.0662611	0.127854	0.153005	0.907297	0.817028	25	158	194	1514	0.208161	0.114155	0.136612	0.905502	0.813855	27	156	192	1516	0.100983	0.123288	0.147541	0.906699	0.81597	24	159	195	1513	0.281743	0.109589	0.131148	0.904904	0.812797	25	158	194	1514	0.208161	0.114155	0.136612	0.905502	0.813855
IONM:20	53	313	166	1359	0.0351856	0.242009	0.144809	0.812799	0.746695	56	310	163	1362	0.00996621	0.255708	0.153005	0.814593	0.749868	50	316	169	1356	0.0993439	0.228311	0.136612	0.811005	0.743522	54	312	165	1360	0.0236911	0.246575	0.147541	0.813397	0.747753	52	314	167	1358	0.050974	0.237443	0.142077	0.812201	0.745637
IONM:30	78	471	141	1201	0.0148115	0.356164	0.142077	0.718301	0.676362	83	466	136	1206	0.00164856	0.378995	0.151184	0.721292	0.68165	80	469	139	1203	0.00654544	0.365297	0.145719	0.719498	0.678477	82	467	137	1205	0.00266478	0.374429	0.149362	0.720694	0.680592	64	485	155	1187	0.501691	0.292237	0.116576	0.709928	0.661555
IONM:40	102	630	117	1042	0.00713937	0.465753	0.139344	0.623206	0.604971	115	617	104	1055	7.33758e-06	0.525114	0.157104	0.630981	0.61872	105	600	114	1072	0.00039345	0.479452	0.148936	0.641148	0.622422	104	621	115	1051	0.00210343	0.474886	0.143448	0.628589	0.610788	91	641	128	1031	0.198795	0.415525	0.124317	0.616627	0.593337
0.8				MRA									MRA+CLR									CLR									MRNET									ARACNe
	tp	fp	fn	tn	p_val	Sensitivity(recall)	Precision	Specificity	Accuracy	tp	fp	fn	tn	p_val	Sensitivity(recall)	Precision	Specificity	Accuracy	tp	fp	fn	tn	p_val	Sensitivity(recall)	Precision	Specificity	Accuracy	tp	fp	fn	tn	p_val	Sensitivity(recall)	Precision	Specificity	Accuracy	tp	fp	fn	tn	p_val	Sensitivity(recall)	Precision	Specificity	Accuracy
IONM:5	10	82	161	1638	0.316755	0.0584795	0.108696	0.952326	0.871497	8	84	163	1636	0.603366	0.0467836	0.0869565	0.951163	0.869381	6	86	165	1634	0.855335	0.0350877	0.0652174	0.95	0.867266	7	85	164	1635	0.742841	0.0409357	0.076087	0.950581	0.868324	9	83	162	1637	0.454812	0.0526316	0.0978261	0.951744	0.870439
IONM:10	22	161	149	1559	0.0928637	0.128655	0.120219	0.906395	0.836066	17	166	154	1554	0.493218	0.0994152	0.0928962	0.903488	0.830777	19	164	152	1556	0.290956	0.111111	0.103825	0.904651	0.832893	15	168	156	1552	0.703397	0.0877193	0.0819672	0.902326	0.828662	19	164	152	1556	0.290956	0.111111	0.103825	0.904651	0.832893
IONM:20	40	326	131	1394	0.0986285	0.233918	0.10929	0.810465	0.758329	41	325	130	1395	0.0689253	0.239766	0.112022	0.811047	0.759387	36	330	135	1390	0.308356	0.210526	0.0983607	0.80814	0.754098	39	327	132	1393	0.136999	0.22807	0.106557	0.809884	0.757271	42	324	129	1396	0.0467468	0.245614	0.114754	0.811628	0.760444
IONM:30	57	492	114	1228	0.113765	0.333333	0.103825	0.713953	0.679535	65	484	106	1236	0.00502189	0.380117	0.118397	0.718605	0.687996	59	490	112	1230	0.0604213	0.345029	0.107468	0.715116	0.68165	61	488	110	1232	0.0291175	0.356725	0.111111	0.716279	0.683765	50	499	121	1221	0.506178	0.292398	0.0910747	0.709884	0.672131
IONM:40	75	657	96	1063	0.0863509	0.438596	0.102459	0.618023	0.601798	90	642	81	1078	7.53569e-05	0.526316	0.122951	0.626744	0.617663	76	629	95	1091	0.0265201	0.444444	0.107801	0.634302	0.617134	77	648	94	1072	0.0363949	0.450292	0.106207	0.623256	0.607615	70	662	101	1058	0.29194	0.409357	0.0956284	0.615116	0.59651

## Sheet: RESV
64tk
No_filter				MRA									MRA+CLR									CLR									MRNET									ARACNe
	tp	fp	fn	tn	p_val	Sensitivity(recall)	Precision	Specificity	Accuracy	tp	fp	fn	tn	p_val	Sensitivity(recall)	Precision	Specificity	Accuracy	tp	fp	fn	tn	p_val	Sensitivity(recall)	Precision	Specificity	Accuracy	tp	fp	fn	tn	p_val	Sensitivity(recall)	Precision	Specificity	Accuracy	tp	fp	fn	tn	p_val	Sensitivity(recall)	Precision	Specificity	Accuracy
RESV:5	17	75	271	1467	0.269884	0.0590278	0.184783	0.951362	0.810929	25	67	263	1475	0.00280889	0.0868056	0.271739	0.95655	0.819672	15	77	273	1465	0.485355	0.0520833	0.163043	0.950065	0.808743	15	77	273	1465	0.485355	0.0520833	0.163043	0.950065	0.808743	15	77	273	1526	0.430236	0.0520833	0.163043	0.951965	0.814913
RESV:10	30	153	258	1389	0.432953	0.104167	0.163934	0.900778	0.77541	37	146	251	1396	0.0527654	0.128472	0.202186	0.905318	0.78306	28	155	260	1387	0.602491	0.0972222	0.153005	0.899481	0.773224	28	155	260	1387	0.602491	0.0972222	0.153005	0.899481	0.773224	26	157	262	1446	0.690739	0.0902778	0.142077	0.902059	0.778424
RESV:20	56	310	232	1232	0.628207	0.194444	0.153005	0.798962	0.703825	63	303	225	1239	0.214605	0.21875	0.172131	0.803502	0.711475	61	305	227	1237	0.317784	0.211806	0.166667	0.802205	0.70929	61	305	227	1237	0.317784	0.211806	0.166667	0.802205	0.70929	57	309	231	1294	0.446656	0.197917	0.155738	0.807236	0.714437
RESV:30	78	471	210	1071	0.894457	0.270833	0.142077	0.694553	0.627869	89	460	199	1082	0.382106	0.309028	0.162113	0.701686	0.639891	88	461	200	1081	0.43632	0.305556	0.160291	0.701038	0.638798	88	461	200	1081	0.43632	0.305556	0.160291	0.701038	0.638798	85	464	203	1139	0.44757	0.295139	0.154827	0.710543	0.647277
RESV:40	109	623	179	919	0.80981	0.378472	0.148907	0.595979	0.561749	118	614	170	928	0.380548	0.409722	0.161202	0.601816	0.571585	114	591	174	951	0.367207	0.395833	0.161702	0.616732	0.581967	114	591	174	951	0.367207	0.395833	0.161702	0.616732	0.581967	108	624	180	979	0.698771	0.375	0.147541	0.61073	0.574828
0.5				MRA									MRA+CLR									CLR									MRNET									ARACNe
	tp	fp	fn	tn	p_val	Sensitivity(recall)	Precision	Specificity	Accuracy	tp	fp	fn	tn	p_val	Sensitivity(recall)	Precision	Specificity	Accuracy	tp	fp	fn	tn	p_val	Sensitivity(recall)	Precision	Specificity	Accuracy	tp	fp	fn	tn	p_val	Sensitivity(recall)	Precision	Specificity	Accuracy	tp	fp	fn	tn	p_val	Sensitivity(recall)	Precision	Specificity	Accuracy
RESV:5	16	76	203	1596	0.0583158	0.0730594	0.173913	0.954545	0.852459	23	69	196	1603	0.0001769	0.105023	0.25	0.958732	0.859863	12	80	207	1592	0.375342	0.0547945	0.130435	0.952153	0.848228	12	80	207	1592	0.375342	0.0547945	0.130435	0.952153	0.848228	12	80	207	1592	0.375342	0.0547945	0.130435	0.952153	0.848228
RESV:10	26	157	193	1515	0.147887	0.118721	0.142077	0.9061	0.814913	33	150	186	1522	0.00444145	0.150685	0.180328	0.910287	0.822316	21	162	198	1510	0.557175	0.0958904	0.114754	0.90311	0.809625	21	162	198	1510	0.557175	0.0958904	0.114754	0.90311	0.809625	20	163	199	1509	0.651819	0.0913242	0.10929	0.902512	0.808567
RESV:20	48	318	171	1354	0.175633	0.219178	0.131148	0.809809	0.741407	51	315	168	1357	0.0720418	0.232877	0.139344	0.811603	0.74458	47	319	172	1353	0.225312	0.214612	0.128415	0.809211	0.740349	47	319	172	1353	0.225312	0.214612	0.128415	0.809211	0.740349	48	318	171	1354	0.175633	0.219178	0.131148	0.809809	0.741407
RESV:30	64	485	155	1187	0.501691	0.292237	0.116576	0.709928	0.661555	73	476	146	1196	0.0800873	0.333333	0.132969	0.715311	0.671074	67	482	152	1190	0.31962	0.305936	0.12204	0.711722	0.664728	67	482	152	1190	0.31962	0.305936	0.12204	0.711722	0.664728	69	480	150	1192	0.217072	0.315068	0.125683	0.712919	0.666843
RESV:40	86	646	133	1026	0.455699	0.392694	0.117486	0.613636	0.588049	95	637	124	1035	0.0762225	0.43379	0.129781	0.619019	0.597567	88	617	131	1055	0.191895	0.401826	0.124823	0.630981	0.604442	88	617	131	1055	0.191895	0.401826	0.124823	0.630981	0.604442	84	648	135	1024	0.572917	0.383562	0.114754	0.61244	0.585933
0.8				MRA									MRA+CLR									CLR									MRNET									ARACNe
	tp	fp	fn	tn	p_val	Sensitivity(recall)	Precision	Specificity	Accuracy	tp	fp	fn	tn	p_val	Sensitivity(recall)	Precision	Specificity	Accuracy	tp	fp	fn	tn	p_val	Sensitivity(recall)	Precision	Specificity	Accuracy	tp	fp	fn	tn	p_val	Sensitivity(recall)	Precision	Specificity	Accuracy	tp	fp	fn	tn	p_val	Sensitivity(recall)	Precision	Specificity	Accuracy
RESV:5	13	79	158	1641	0.0657897	0.0760234	0.141304	0.95407	0.874669	18	74	153	1646	0.00101345	0.105263	0.195652	0.956977	0.879958	10	82	161	1638	0.316755	0.0584795	0.108696	0.952326	0.871497	10	82	161	1638	0.316755	0.0584795	0.108696	0.952326	0.871497	8	84	163	1636	0.603366	0.0467836	0.0869565	0.951163	0.869381
RESV:10	23	160	148	1560	0.0576877	0.134503	0.125683	0.906977	0.837123	25	158	146	1562	0.019304	0.146199	0.136612	0.90814	0.839238	15	168	156	1552	0.703397	0.0877193	0.0819672	0.902326	0.828662	15	168	156	1552	0.703397	0.0877193	0.0819672	0.902326	0.828662	16	167	155	1553	0.601106	0.0935673	0.0874317	0.902907	0.82972
RESV:20	39	327	132	1393	0.136999	0.22807	0.106557	0.809884	0.757271	41	325	130	1395	0.0689253	0.239766	0.112022	0.811047	0.759387	31	335	140	1385	0.696524	0.181287	0.0846995	0.805233	0.74881	31	335	140	1385	0.696524	0.181287	0.0846995	0.805233	0.74881	41	325	130	1395	0.0689253	0.239766	0.112022	0.811047	0.759387
RESV:30	52	497	119	1223	0.368223	0.304094	0.0947177	0.711047	0.674246	58	491	113	1229	0.0839117	0.339181	0.105647	0.714535	0.680592	47	502	124	1218	0.708283	0.274854	0.0856102	0.70814	0.668958	47	502	124	1218	0.708283	0.274854	0.0856102	0.70814	0.668958	59	490	112	1230	0.0604213	0.345029	0.107468	0.715116	0.68165
RESV:40	66	666	105	1054	0.543437	0.385965	0.0901639	0.612791	0.592279	73	659	98	1061	0.149672	0.426901	0.0997268	0.61686	0.599683	63	642	108	1078	0.580036	0.368421	0.0893617	0.626744	0.603384	63	642	108	1078	0.580036	0.368421	0.0893617	0.626744	0.603384	74	658	97	1062	0.114914	0.432749	0.101093	0.617442	0.60074

## Sheet: ROTN
64tk
No_filter				MRA									MRA+CLR									CLR									MRNET									ARACNe
	tp	fp	fn	tn	p_val	Sensitivity(recall)	Precision	Specificity	Accuracy	tp	fp	fn	tn	p_val	Sensitivity(recall)	Precision	Specificity	Accuracy	tp	fp	fn	tn	p_val	Sensitivity(recall)	Precision	Specificity	Accuracy	tp	fp	fn	tn	p_val	Sensitivity(recall)	Precision	Specificity	Accuracy	tp	fp	fn	tn	p_val	Sensitivity(recall)	Precision	Specificity	Accuracy
ROTN:5	13	79	275	1463	0.712425	0.0451389	0.141304	0.948768	0.806557	14	78	274	1464	0.602195	0.0486111	0.152174	0.949416	0.80765	11	81	277	1461	0.881616	0.0381944	0.119565	0.947471	0.804372	11	81	277	1461	0.881616	0.0381944	0.119565	0.947471	0.804372	17	75	271	1528	0.225283	0.0590278	0.184783	0.953213	0.817028
ROTN:10	29	154	259	1388	0.517772	0.100694	0.15847	0.90013	0.774317	33	150	255	1392	0.212118	0.114583	0.180328	0.902724	0.778689	28	155	260	1387	0.602491	0.0972222	0.153005	0.899481	0.773224	30	153	258	1389	0.432953	0.104167	0.163934	0.900778	0.77541	29	154	259	1449	0.438014	0.100694	0.15847	0.90393	0.781597
ROTN:20	69	297	219	1245	0.0419136	0.239583	0.188525	0.807393	0.718033	69	297	219	1245	0.0419136	0.239583	0.188525	0.807393	0.718033	64	302	224	1240	0.171537	0.222222	0.174863	0.80415	0.712568	63	303	225	1239	0.214605	0.21875	0.172131	0.803502	0.711475	56	310	232	1293	0.51103	0.194444	0.153005	0.806613	0.713379
ROTN:30	99	450	189	1092	0.0460803	0.34375	0.180328	0.708171	0.65082	96	453	192	1089	0.101851	0.333333	0.174863	0.706226	0.647541	84	465	204	1077	0.65571	0.291667	0.153005	0.698444	0.634426	95	454	193	1088	0.128609	0.329861	0.173042	0.705577	0.646448	77	472	211	1131	0.842071	0.267361	0.140255	0.705552	0.638815
ROTN:40	127	605	161	937	0.0697666	0.440972	0.173497	0.607652	0.581421	132	600	156	942	0.0167129	0.458333	0.180328	0.610895	0.586885	122	610	166	932	0.204284	0.423611	0.166667	0.60441	0.575956	115	617	173	925	0.535352	0.399306	0.157104	0.59987	0.568306	96	616	192	987	0.957026	0.333333	0.134831	0.615721	0.572713
0.5				MRA									MRA+CLR									CLR									MRNET									ARACNe
	tp	fp	fn	tn	p_val	Sensitivity(recall)	Precision	Specificity	Accuracy	tp	fp	fn	tn	p_val	Sensitivity(recall)	Precision	Specificity	Accuracy	tp	fp	fn	tn	p_val	Sensitivity(recall)	Precision	Specificity	Accuracy	tp	fp	fn	tn	p_val	Sensitivity(recall)	Precision	Specificity	Accuracy	tp	fp	fn	tn	p_val	Sensitivity(recall)	Precision	Specificity	Accuracy
ROTN:5	9	83	210	1589	0.758181	0.0410959	0.0978261	0.950359	0.845056	9	83	210	1589	0.758181	0.0410959	0.0978261	0.950359	0.845056	9	83	210	1589	0.758181	0.0410959	0.0978261	0.950359	0.845056	10	82	209	1590	0.6374	0.0456621	0.108696	0.950957	0.846113	13	79	206	1593	0.260997	0.0593607	0.141304	0.952751	0.849286
ROTN:10	22	161	197	1511	0.460361	0.100457	0.120219	0.903708	0.810682	23	160	196	1512	0.366943	0.105023	0.125683	0.904306	0.81174	21	162	198	1510	0.557175	0.0958904	0.114754	0.90311	0.809625	24	159	195	1513	0.281743	0.109589	0.131148	0.904904	0.812797	23	160	196	1512	0.366943	0.105023	0.125683	0.904306	0.81174
ROTN:20	54	312	165	1360	0.0236911	0.246575	0.147541	0.813397	0.747753	54	312	165	1360	0.0236911	0.246575	0.147541	0.813397	0.747753	48	318	171	1354	0.175633	0.219178	0.131148	0.809809	0.741407	47	319	172	1353	0.225312	0.214612	0.128415	0.809211	0.740349	44	322	175	1350	0.414471	0.200913	0.120219	0.807416	0.737176
ROTN:30	78	471	141	1201	0.0148115	0.356164	0.142077	0.718301	0.676362	76	473	143	1199	0.0308974	0.347032	0.138434	0.717105	0.674246	64	485	155	1187	0.501691	0.292237	0.116576	0.709928	0.661555	68	481	151	1191	0.265778	0.310502	0.123862	0.712321	0.665785	58	491	161	1181	0.832003	0.26484	0.105647	0.70634	0.655209
ROTN:40	101	631	118	1041	0.010587	0.461187	0.137978	0.622608	0.603913	104	628	115	1044	0.00306691	0.474886	0.142077	0.624402	0.607086	90	642	129	1030	0.242175	0.410959	0.122951	0.616029	0.592279	83	649	136	1023	0.629917	0.378995	0.113388	0.611842	0.584876	73	639	146	1033	0.930992	0.333333	0.102528	0.617823	0.584876
0.8				MRA									MRA+CLR									CLR									MRNET									ARACNe
	tp	fp	fn	tn	p_val	Sensitivity(recall)	Precision	Specificity	Accuracy	tp	fp	fn	tn	p_val	Sensitivity(recall)	Precision	Specificity	Accuracy	tp	fp	fn	tn	p_val	Sensitivity(recall)	Precision	Specificity	Accuracy	tp	fp	fn	tn	p_val	Sensitivity(recall)	Precision	Specificity	Accuracy	tp	fp	fn	tn	p_val	Sensitivity(recall)	Precision	Specificity	Accuracy
ROTN:5	6	86	165	1634	0.855335	0.0350877	0.0652174	0.95	0.867266	8	84	163	1636	0.603366	0.0467836	0.0869565	0.951163	0.869381	7	85	164	1635	0.742841	0.0409357	0.076087	0.950581	0.868324	7	85	164	1635	0.742841	0.0409357	0.076087	0.950581	0.868324	9	83	162	1637	0.454812	0.0526316	0.0978261	0.951744	0.870439
ROTN:10	14	169	157	1551	0.793146	0.0818713	0.0765027	0.901744	0.827604	17	166	154	1554	0.493218	0.0994152	0.0928962	0.903488	0.830777	15	168	156	1552	0.703397	0.0877193	0.0819672	0.902326	0.828662	16	167	155	1553	0.601106	0.0935673	0.0874317	0.902907	0.82972	17	166	154	1554	0.493218	0.0994152	0.0928962	0.903488	0.830777
ROTN:20	38	328	133	1392	0.184785	0.222222	0.103825	0.809302	0.756214	40	326	131	1394	0.0986285	0.233918	0.10929	0.810465	0.758329	32	334	139	1386	0.621176	0.187135	0.0874317	0.805814	0.749868	33	333	138	1387	0.541499	0.192982	0.0901639	0.806395	0.750925	35	331	136	1389	0.381984	0.204678	0.0956284	0.807558	0.753041
ROTN:30	57	492	114	1228	0.113765	0.333333	0.103825	0.713953	0.679535	59	490	112	1230	0.0604213	0.345029	0.107468	0.715116	0.68165	47	502	124	1218	0.708283	0.274854	0.0856102	0.70814	0.668958	50	499	121	1221	0.506178	0.292398	0.0910747	0.709884	0.672131	46	503	125	1217	0.766505	0.269006	0.0837887	0.707558	0.667901
ROTN:40	75	657	96	1063	0.0863509	0.438596	0.102459	0.618023	0.601798	81	651	90	1069	0.00972284	0.473684	0.110656	0.621512	0.608144	71	661	100	1059	0.238444	0.415205	0.0969945	0.615698	0.597567	64	668	107	1052	0.669727	0.374269	0.0874317	0.611628	0.590164	59	653	112	1067	0.834882	0.345029	0.0828652	0.620349	0.595452

[truncated: 1 more sheets: WNT3A]
