# Supplementary material for: Application of modular response analysis to medium- to large-size biological systems
Source: PLoS Comput Biol. 2022 Apr 20;18(4):e1009312. doi: 10.1371/journal.pcbi.1009312 (PMC9060349; doi:10.1371/journal.pcbi.1009312)
Supplement: S3 Table — (XLSX) [file pcbi.1009312.s003.xlsx]

## Sheet: A375
sh_trt
0.5				MRA									MRA+CLR									CLR									MRNET									ARACNe
	tp	fp	fn	tn	p_val	Sensitivity(recall)	Precision	Specificity	Accuracy	tp	fp	fn	tn	p_val	Sensitivity(recall)	Precision	Specificity	Accuracy	tp	fp	fn	tn	p_val	Sensitivity(recall)	Precision	Specificity	Accuracy	tp	fp	fn	tn	p_val	Sensitivity(recall)	Precision	Specificity	Accuracy	tp	fp	fn	tn	p_val	Sensitivity(recall)	Precision	Specificity	Accuracy
A375:5	432	21541	7950	409530	0.263844	0.051539	0.0196605	0.950029	0.932892	482	21491	7900	409580	0.000981607	0.0575042	0.021936	0.950145	0.933119	393	21580	7989	409491	0.911897	0.0468862	0.0178856	0.949939	0.932714	374	21599	8008	409472	0.990386	0.0446194	0.0170209	0.949895	0.932628	551	21422	7831	409649	9.48214e-11	0.0657361	0.0250762	0.950305	0.933433
A375:10	911	43035	7471	388036	0.00427128	0.108685	0.02073	0.900167	0.885071	972	42974	7410	388097	8.00147e-07	0.115963	0.0221181	0.900309	0.885348	633	43313	7749	387758	1	0.075519	0.014404	0.899522	0.883806	629	43317	7753	387754	1	0.0750418	0.014313	0.899513	0.883787	964	42982	7418	388089	3.14801e-06	0.115008	0.021936	0.90029	0.885312
A375:20	1842	86049	6540	345022	3.36883e-06	0.219757	0.0209578	0.800383	0.789309	1891	86000	6491	345071	2.97533e-09	0.225602	0.0215153	0.800497	0.789532	1080	86811	7302	344260	1	0.128848	0.0122879	0.798616	0.785841	1133	86758	7249	344313	1	0.135171	0.012891	0.798738	0.786082	1755	86136	6627	344935	0.0160305	0.209377	0.0199679	0.800181	0.788913
A375:30	2680	129156	5702	301915	3.96462e-05	0.319733	0.0203283	0.700383	0.693123	2744	129092	5638	301979	2.30476e-08	0.327368	0.0208137	0.700532	0.693414	1546	130290	6836	300781	1	0.184443	0.0117267	0.697753	0.687962	1628	130208	6754	300863	1	0.194226	0.0123487	0.697943	0.688335	2521	129315	5861	301756	0.442967	0.300764	0.0191222	0.700015	0.692399
A375:40	3496	172285	4886	258786	0.00067283	0.417084	0.0198884	0.600333	0.596837	3537	172244	4845	258827	1.85751e-05	0.421976	0.0201216	0.600428	0.597024	1977	173804	6405	257267	1	0.235863	0.0112469	0.596809	0.589924	2018	173763	6364	257308	1	0.240754	0.0114802	0.596904	0.590111	3236	172545	5146	258526	0.995915	0.386065	0.0184093	0.59973	0.595654
No_filter				MRA									MRA+CLR									CLR									MRNET									ARACNe
	tp	fp	fn	tn	p_val	Sensitivity(recall)	Precision	Specificity	Accuracy	tp	fp	fn	tn	p_val	Sensitivity(recall)	Precision	Specificity	Accuracy	tp	fp	fn	tn	p_val	Sensitivity(recall)	Precision	Specificity	Accuracy	tp	fp	fn	tn	p_val	Sensitivity(recall)	Precision	Specificity	Accuracy	tp	fp	fn	tn	p_val	Sensitivity(recall)	Precision	Specificity	Accuracy
A375:5	562	21411	11061	406419	0.801298	0.0483524	0.0255768	0.949954	0.926108	595	21378	11028	406452	0.281119	0.0511916	0.0270787	0.950032	0.926258	925	21048	10698	406782	3.46831e-43	0.0795836	0.0420971	0.950803	0.92776	905	21068	10718	406762	8.19025e-39	0.0778629	0.0411869	0.950756	0.927669	907	21066	10716	406764	3.05917e-39	0.0780349	0.0412779	0.950761	0.927678
A375:10	1184	42762	10439	385068	0.252723	0.101867	0.0269422	0.900049	0.878938	1257	42689	10366	385141	0.00173999	0.108148	0.0286033	0.90022	0.87927	1402	42544	10221	385286	1.50115e-13	0.120623	0.0319028	0.900559	0.87993	1340	42606	10283	385224	2.64314e-08	0.115289	0.030492	0.900414	0.879648	1543	42403	10080	385427	1.60046e-30	0.132754	0.0351113	0.900888	0.880572
A375:20	2388	85503	9235	342327	0.0700496	0.205455	0.02717	0.800147	0.784418	2523	85368	9100	342462	2.04587e-06	0.21707	0.028706	0.800463	0.785033	2080	85811	9543	342019	1	0.178956	0.0236657	0.799427	0.783017	2047	85844	9576	341986	1	0.176116	0.0232902	0.79935	0.782866	2718	85173	8905	342657	6.51606e-20	0.233847	0.0309247	0.800919	0.78592
A375:30	3581	128255	8042	299575	0.0276416	0.308096	0.0271625	0.70022	0.689849	3730	128106	7893	299724	3.76521e-07	0.320915	0.0282927	0.700568	0.690527	2719	129117	8904	298713	1	0.233933	0.0206241	0.698205	0.685925	2711	129125	8912	298705	1	0.233244	0.0205634	0.698186	0.685889	3775	128061	7848	299769	2.34023e-09	0.324787	0.0286341	0.700673	0.690731
A375:40	4763	171018	6860	256812	0.0149264	0.409791	0.0270962	0.600266	0.595229	4824	170957	6799	256873	0.000420611	0.415039	0.0274432	0.600409	0.595506	3339	172442	8284	255388	1	0.287275	0.0189952	0.596938	0.588748	3253	172528	8370	255302	1	0.279876	0.018506	0.596737	0.588356	4761	171020	6862	256810	0.0164314	0.409619	0.0270848	0.600262	0.59522
0.8				MRA									MRA+CLR									CLR									MRNET									ARACNe
	tp	fp	fn	tn	p_val	Sensitivity(recall)	Precision	Specificity	Accuracy	tp	fp	fn	tn	p_val	Sensitivity(recall)	Precision	Specificity	Accuracy	tp	fp	fn	tn	p_val	Sensitivity(recall)	Precision	Specificity	Accuracy	tp	fp	fn	tn	p_val	Sensitivity(recall)	Precision	Specificity	Accuracy	tp	fp	fn	tn	p_val	Sensitivity(recall)	Precision	Specificity	Accuracy
A375:5	266	21707	4280	413200	0.00525656	0.058513	0.0121058	0.950088	0.940865	291	21682	4255	413225	1.56363e-05	0.0640123	0.0132435	0.950146	0.940979	247	21726	4299	413181	0.0957239	0.0543335	0.0112411	0.950044	0.940779	230	21743	4316	413164	0.436419	0.0505939	0.0104674	0.950005	0.940701	337	21636	4209	413271	1.20041e-12	0.0741311	0.015337	0.950251	0.941188
A375:10	520	43426	4026	391481	0.000768552	0.114386	0.0118327	0.900149	0.89202	542	43404	4004	391503	1.26265e-05	0.119226	0.0123333	0.900199	0.89212	392	43554	4154	391353	0.999307	0.0862297	0.00892004	0.899854	0.891438	375	43571	4171	391336	0.999978	0.0824901	0.0085332	0.899815	0.89136	569	43377	3977	391530	2.14884e-08	0.125165	0.0129477	0.900261	0.892243
A375:20	987	86904	3559	348003	0.002149	0.217114	0.0112298	0.800178	0.794146	1007	86884	3539	348023	0.000169005	0.221513	0.0114574	0.800224	0.794237	644	87247	3902	347660	1	0.141663	0.00732726	0.799389	0.792585	658	87233	3888	347674	1	0.144743	0.00748655	0.799421	0.792649	981	86910	3565	347997	0.0041937	0.215794	0.0111616	0.800164	0.794119
A375:30	1432	130404	3114	304503	0.014097	0.315002	0.010862	0.700157	0.696172	1448	130388	3098	304519	0.00336489	0.318522	0.0109833	0.700193	0.696245	898	130938	3648	303969	1	0.197536	0.00681149	0.698929	0.693742	962	130874	3584	304033	1	0.211615	0.00729694	0.699076	0.694033	1362	130474	3184	304433	0.528996	0.299604	0.010331	0.699996	0.695854
A375:40	1888	173893	2658	261014	0.0178777	0.41531	0.0107406	0.60016	0.598248	1900	173881	2646	261026	0.0068825	0.41795	0.0108089	0.600188	0.598303	1151	174630	3395	260277	1	0.25319	0.00654792	0.598466	0.594894	1187	174594	3359	260313	1	0.261109	0.00675272	0.598549	0.595058	1730	174051	2816	260856	0.996656	0.380554	0.00984179	0.599797	0.597529

## Sheet: A549
sh_trt
0.5				MRA									MRA+CLR									CLR									MRNET									ARACNe
	tp	fp	fn	tn	p_val	Sensitivity(recall)	Precision	Specificity	Accuracy	tp	fp	fn	tn	p_val	Sensitivity(recall)	Precision	Specificity	Accuracy	tp	fp	fn	tn	p_val	Sensitivity(recall)	Precision	Specificity	Accuracy	tp	fp	fn	tn	p_val	Sensitivity(recall)	Precision	Specificity	Accuracy	tp	fp	fn	tn	p_val	Sensitivity(recall)	Precision	Specificity	Accuracy
A549:5	394	21392	7781	406144	0.781957	0.0481957	0.018085	0.949964	0.933045	445	21341	7730	406195	0.0348102	0.0544343	0.020426	0.950084	0.933279	394	21392	7781	406144	0.781957	0.0481957	0.018085	0.949964	0.933045	389	21397	7786	406139	0.85048	0.0475841	0.0178555	0.949953	0.933022	523	21263	7652	406273	1.02001e-08	0.0639755	0.0240062	0.950266	0.933637
A549:10	831	42741	7344	384795	0.313183	0.101651	0.0190719	0.900029	0.88505	892	42680	7283	384856	0.00323188	0.109113	0.0204719	0.900172	0.88533	654	42918	7521	384618	1	0.08	0.0150096	0.899615	0.884237	670	42902	7505	384634	1	0.0819572	0.0153768	0.899653	0.884311	963	42609	7212	384927	6.77733e-08	0.117798	0.0221013	0.900338	0.885656
A549:20	1628	85515	6547	342021	0.582071	0.199144	0.0186819	0.799982	0.788709	1809	85334	6366	342202	8.54323e-07	0.221284	0.020759	0.800405	0.789539	1107	86036	7068	341500	1	0.135413	0.0127033	0.798763	0.786317	1181	85962	6994	341574	1	0.144465	0.0135524	0.798936	0.786657	1756	85387	6419	342149	0.000424379	0.214801	0.0201508	0.800281	0.789296
A549:30	2456	128258	5719	299278	0.470375	0.300428	0.0187891	0.700007	0.692509	2675	128039	5500	299497	4.00691e-08	0.327217	0.0204645	0.700519	0.693515	1583	129131	6592	298405	1	0.193639	0.0121104	0.697965	0.688502	1673	129041	6502	298495	1	0.204648	0.0127989	0.698175	0.688915	2507	128207	5668	299329	0.0943818	0.306667	0.0191793	0.700126	0.692744
A549:40	3257	171028	4918	256508	0.620681	0.39841	0.0186878	0.599968	0.596186	3558	170727	4617	256809	3.41168e-11	0.435229	0.0204148	0.600672	0.597568	2070	172215	6105	255321	1	0.253211	0.0118771	0.597192	0.590738	2124	172161	6051	255375	1	0.259817	0.0121869	0.597318	0.590986	3196	171089	4979	256447	0.955397	0.390948	0.0183378	0.599826	0.595906
No_filter				MRA									MRA+CLR									CLR									MRNET									ARACNe
	tp	fp	fn	tn	p_val	Sensitivity(recall)	Precision	Specificity	Accuracy	tp	fp	fn	tn	p_val	Sensitivity(recall)	Precision	Specificity	Accuracy	tp	fp	fn	tn	p_val	Sensitivity(recall)	Precision	Specificity	Accuracy	tp	fp	fn	tn	p_val	Sensitivity(recall)	Precision	Specificity	Accuracy	tp	fp	fn	tn	p_val	Sensitivity(recall)	Precision	Specificity	Accuracy
A549:5	454	21332	10945	402980	1	0.0398281	0.0208391	0.949726	0.925921	598	21188	10801	403124	0.11572	0.0524607	0.0274488	0.950065	0.926582	903	20883	10496	403429	1.90071e-41	0.0792175	0.0414486	0.950784	0.927982	866	20920	10533	403392	1.27599e-33	0.0759716	0.0397503	0.950697	0.927812	888	20898	10511	403414	3.48883e-38	0.0779016	0.0407601	0.950749	0.927913
A549:10	1035	42537	10364	381775	0.999634	0.0907974	0.0237538	0.899751	0.878587	1208	42364	10191	381948	0.0168325	0.105974	0.0277242	0.900158	0.879381	1351	42221	10048	382091	3.97799e-11	0.118519	0.0310062	0.900495	0.880037	1326	42246	10073	382066	4.56486e-09	0.116326	0.0304324	0.900436	0.879923	1531	42041	9868	382271	1.41707e-32	0.13431	0.0351372	0.90092	0.880864
A549:20	2178	84965	9221	339347	0.992639	0.191069	0.0249934	0.799758	0.783834	2393	84750	9006	339562	0.00390509	0.209931	0.0274606	0.800265	0.784821	2042	85101	9357	339211	1	0.179139	0.0234327	0.799438	0.78321	2066	85077	9333	339235	1	0.181244	0.0237082	0.799494	0.78332	2616	84527	8783	339785	2.3653e-15	0.229494	0.0300196	0.80079	0.785844
A549:30	3336	127378	8063	296934	0.959682	0.292657	0.0255214	0.699801	0.689149	3599	127115	7800	297197	0.00011357	0.315729	0.0275334	0.700421	0.690357	2684	128030	8715	296282	1	0.235459	0.0205334	0.698264	0.686157	2738	127976	8661	296336	1	0.240197	0.0209465	0.698392	0.686405	3634	127080	7765	297232	5.30562e-06	0.3188	0.0278012	0.700503	0.690517
A549:40	4478	169807	6921	254505	0.944292	0.392841	0.0256935	0.599806	0.594392	4732	169553	6667	254759	0.000443425	0.415124	0.0271509	0.600405	0.595558	3277	171008	8122	253304	1	0.287481	0.0188025	0.596976	0.588879	3376	170909	8023	253403	1	0.296166	0.0193706	0.597209	0.589333	4484	169801	6915	254511	0.929946	0.393368	0.025728	0.59982	0.594419
0.8				MRA									MRA+CLR									CLR									MRNET									ARACNe
	tp	fp	fn	tn	p_val	Sensitivity(recall)	Precision	Specificity	Accuracy	tp	fp	fn	tn	p_val	Sensitivity(recall)	Precision	Specificity	Accuracy	tp	fp	fn	tn	p_val	Sensitivity(recall)	Precision	Specificity	Accuracy	tp	fp	fn	tn	p_val	Sensitivity(recall)	Precision	Specificity	Accuracy	tp	fp	fn	tn	p_val	Sensitivity(recall)	Precision	Specificity	Accuracy
A549:5	195	21591	4264	409661	0.97705	0.0437318	0.0089507	0.949934	0.94066	210	21576	4249	409676	0.82329	0.0470958	0.00963922	0.949969	0.940729	247	21539	4212	409713	0.0536507	0.0553936	0.0113376	0.950055	0.940899	243	21543	4216	409709	0.0897859	0.0544965	0.011154	0.950045	0.940881	290	21496	4169	409756	5.05937e-06	0.065037	0.0133113	0.950154	0.941096
A549:10	436	43136	4023	388116	0.697597	0.0977798	0.0100064	0.899975	0.891765	434	43138	4025	388114	0.731914	0.0973312	0.00996053	0.89997	0.891756	395	43177	4064	388075	0.995586	0.0885849	0.00906545	0.89988	0.891577	387	43185	4072	388067	0.998801	0.0867908	0.00888185	0.899861	0.89154	534	43038	3925	388214	9.16339e-06	0.119758	0.0122556	0.900202	0.892215
A549:20	860	86283	3599	344969	0.888318	0.192868	0.00986884	0.799924	0.793712	909	86234	3550	345018	0.264228	0.203857	0.0104311	0.800038	0.793937	631	86512	3828	344740	1	0.141512	0.00724097	0.799393	0.792661	678	86465	3781	344787	1	0.152052	0.00778032	0.799502	0.792876	972	86171	3487	345081	0.00148545	0.217986	0.0111541	0.800184	0.794226
A549:30	1312	129402	3147	301850	0.805185	0.294236	0.0100372	0.699939	0.695787	1371	129343	3088	301909	0.140776	0.307468	0.0104885	0.700076	0.696058	892	129822	3567	301430	1	0.200045	0.00682406	0.698965	0.693859	939	129775	3520	301477	1	0.210585	0.00718362	0.699074	0.694075	1384	129330	3075	301922	0.0666072	0.310383	0.010588	0.700106	0.696117
A549:40	1729	172556	2730	258696	0.954976	0.387755	0.00992053	0.599872	0.597701	1865	172420	2594	258832	0.00655742	0.418255	0.0107009	0.600187	0.598325	1166	173119	3293	258133	1	0.261494	0.00669019	0.598566	0.595117	1187	173098	3272	258154	1	0.266203	0.00681068	0.598615	0.595213	1750	172535	2709	258717	0.852693	0.392465	0.010041	0.599921	0.597798

## Sheet: HT29
sh_trt
0.5				MRA									MRA+CLR									CLR									MRNET									ARACNe
	tp	fp	fn	tn	p_val	Sensitivity(recall)	Precision	Specificity	Accuracy	tp	fp	fn	tn	p_val	Sensitivity(recall)	Precision	Specificity	Accuracy	tp	fp	fn	tn	p_val	Sensitivity(recall)	Precision	Specificity	Accuracy	tp	fp	fn	tn	p_val	Sensitivity(recall)	Precision	Specificity	Accuracy	tp	fp	fn	tn	p_val	Sensitivity(recall)	Precision	Specificity	Accuracy
HT29:5	424	21362	7891	406034	0.34477	0.0509922	0.019462	0.950018	0.932861	285	21501	8030	405895	1	0.0342754	0.0130818	0.949693	0.932223	288	21498	8027	405898	1	0.0346362	0.0132195	0.9497	0.932237	237	21549	8078	405847	1	0.0285027	0.0108785	0.949581	0.932003	465	21321	7850	406075	0.00733124	0.055923	0.021344	0.950114	0.93305
HT29:10	807	42765	7508	384631	0.821911	0.0970535	0.0185211	0.899941	0.884618	700	42872	7615	384524	1	0.0841852	0.0160654	0.89969	0.884127	521	43051	7794	384345	1	0.0626578	0.0119572	0.899271	0.883306	472	43100	7843	384296	1	0.0567649	0.0108326	0.899157	0.883081	857	42715	7458	384681	0.178053	0.103067	0.0196686	0.900058	0.884848
HT29:20	1596	85547	6719	341849	0.969653	0.191942	0.0183147	0.799841	0.78824	1619	85524	6696	341872	0.891336	0.194708	0.0185787	0.799895	0.788346	968	86175	7347	341221	1	0.116416	0.0111082	0.798372	0.785358	965	86178	7350	341218	1	0.116055	0.0110738	0.798365	0.785344	1656	85487	6659	341909	0.581403	0.199158	0.0190032	0.799982	0.788516
HT29:30	2407	128307	5908	299089	0.983505	0.289477	0.0184142	0.699794	0.691963	2466	128248	5849	299148	0.758113	0.296572	0.0188656	0.699932	0.692234	1407	129307	6908	298089	1	0.169212	0.010764	0.697454	0.687373	1420	129294	6895	298102	1	0.170776	0.0108634	0.697484	0.687433	2462	128252	5853	299144	0.78731	0.296091	0.018835	0.699922	0.692216
HT29:40	3270	171015	5045	256381	0.899329	0.393265	0.0187624	0.599868	0.595925	3262	171023	5053	256373	0.927707	0.392303	0.0187165	0.599849	0.595888	1853	172432	6462	254964	1	0.22285	0.010632	0.596552	0.589421	1895	172390	6420	255006	1	0.227901	0.010873	0.59665	0.589613	3206	171079	5109	256317	0.99682	0.385568	0.0183952	0.599718	0.595631
No_filter				MRA									MRA+CLR									CLR									MRNET									ARACNe
	tp	fp	fn	tn	p_val	Sensitivity(recall)	Precision	Specificity	Accuracy	tp	fp	fn	tn	p_val	Sensitivity(recall)	Precision	Specificity	Accuracy	tp	fp	fn	tn	p_val	Sensitivity(recall)	Precision	Specificity	Accuracy	tp	fp	fn	tn	p_val	Sensitivity(recall)	Precision	Specificity	Accuracy	tp	fp	fn	tn	p_val	Sensitivity(recall)	Precision	Specificity	Accuracy
HT29:5	632	21154	10904	403021	0.00962489	0.054785	0.0290095	0.950129	0.926424	589	21197	10947	402978	0.304811	0.0510576	0.0270357	0.950028	0.926226	641	21145	10895	403030	0.00327625	0.0555652	0.0294226	0.95015	0.926465	470	21316	11066	402859	0.999999	0.040742	0.0215735	0.949747	0.92568	878	20908	10658	403267	2.46447e-34	0.0761096	0.0403011	0.950709	0.927553
HT29:10	1168	42404	10368	381771	0.330089	0.101248	0.0268062	0.900032	0.878883	1133	42439	10403	381736	0.74608	0.0982143	0.0260029	0.899949	0.878722	1048	42524	10488	381651	0.999638	0.090846	0.0240521	0.899749	0.878332	897	42675	10639	381500	1	0.0777566	0.0205866	0.899393	0.877639	1526	42046	10010	382129	1.58678e-29	0.132282	0.0350225	0.900876	0.880526
HT29:20	2277	84866	9259	339309	0.765365	0.197382	0.0261295	0.799927	0.783974	2204	84939	9332	339236	0.993019	0.191054	0.0252918	0.799755	0.783639	1729	85414	9807	338761	1	0.149879	0.019841	0.798635	0.781458	1641	85502	9895	338673	1	0.14225	0.0188311	0.798428	0.781054	2661	84482	8875	339693	1.28921e-16	0.230669	0.030536	0.800832	0.785736
HT29:30	3423	127291	8113	296884	0.784811	0.296723	0.0261869	0.699909	0.689234	3269	127445	8267	296730	0.999966	0.283374	0.0250088	0.699546	0.688527	2377	128337	9159	295838	1	0.206051	0.0181847	0.697443	0.684433	2363	128351	9173	295824	1	0.204837	0.0180776	0.69741	0.684369	3777	126937	7759	297238	5.60614e-11	0.32741	0.0288951	0.700744	0.690859
HT29:40	4668	169617	6868	254558	0.153282	0.404646	0.0267837	0.600125	0.594949	4330	169955	7206	254220	1	0.375347	0.0248444	0.599328	0.593398	3045	171240	8491	252935	1	0.263956	0.0174714	0.596299	0.5875	2999	171286	8537	252889	1	0.259969	0.0172074	0.59619	0.587288	4772	169513	6764	254662	0.00125999	0.413662	0.0273804	0.60037	0.595427
0.8				MRA									MRA+CLR									CLR									MRNET									ARACNe
	tp	fp	fn	tn	p_val	Sensitivity(recall)	Precision	Specificity	Accuracy	tp	fp	fn	tn	p_val	Sensitivity(recall)	Precision	Specificity	Accuracy	tp	fp	fn	tn	p_val	Sensitivity(recall)	Precision	Specificity	Accuracy	tp	fp	fn	tn	p_val	Sensitivity(recall)	Precision	Specificity	Accuracy	tp	fp	fn	tn	p_val	Sensitivity(recall)	Precision	Specificity	Accuracy
HT29:5	246	21540	4260	409665	0.0839789	0.0545939	0.0112917	0.950047	0.940786	163	21623	4343	409582	0.999997	0.036174	0.00748187	0.949854	0.940405	171	21615	4335	409590	0.999955	0.0379494	0.00784908	0.949873	0.940442	129	21657	4377	409548	1	0.0286285	0.00592123	0.949776	0.940249	275	21511	4231	409694	0.000511605	0.0610297	0.0126228	0.950114	0.94092
HT29:10	456	43116	4050	388089	0.401201	0.101198	0.0104654	0.90001	0.891749	369	43203	4137	388002	0.999987	0.0818908	0.00846874	0.899809	0.89135	291	43281	4215	387924	1	0.0645806	0.0066786	0.899628	0.890992	270	43302	4236	387903	1	0.0599201	0.00619664	0.899579	0.890896	509	43063	3997	388142	0.0022247	0.11296	0.0116818	0.900133	0.891993
HT29:20	893	86250	3613	344955	0.626548	0.19818	0.0102475	0.799979	0.793755	861	86282	3645	344923	0.936865	0.191079	0.00988031	0.799905	0.793609	538	86605	3968	344600	1	0.119396	0.00617376	0.799156	0.792126	521	86622	3985	344583	1	0.115624	0.00597868	0.799116	0.792048	949	86194	3557	345011	0.0389622	0.210608	0.0108901	0.800109	0.794013
HT29:30	1334	129380	3172	301825	0.7247	0.29605	0.0102055	0.699957	0.69578	1325	129389	3181	301816	0.813778	0.294052	0.0101366	0.699936	0.695739	790	129924	3716	301281	1	0.175322	0.00604373	0.698696	0.693283	808	129906	3698	301299	1	0.179316	0.00618143	0.698737	0.693366	1379	129335	3127	301870	0.191395	0.306036	0.0105497	0.700061	0.695987
HT29:40	1792	172493	2714	258712	0.630236	0.397692	0.010282	0.599974	0.597883	1797	172488	2709	258717	0.571254	0.398802	0.0103107	0.599986	0.597905	1033	173252	3473	257953	1	0.22925	0.00592707	0.598214	0.594399	1076	173209	3430	257996	1	0.238793	0.0061738	0.598314	0.594596	1759	172526	2747	258679	0.91035	0.390368	0.0100927	0.599898	0.597731

## Sheet: HA1E
sh_trt
0.5				MRA									MRA+CLR									CLR									MRNET									ARACNe
	tp	fp	fn	tn	p_val	Sensitivity(recall)	Precision	Specificity	Accuracy	tp	fp	fn	tn	p_val	Sensitivity(recall)	Precision	Specificity	Accuracy	tp	fp	fn	tn	p_val	Sensitivity(recall)	Precision	Specificity	Accuracy	tp	fp	fn	tn	p_val	Sensitivity(recall)	Precision	Specificity	Accuracy	tp	fp	fn	tn	p_val	Sensitivity(recall)	Precision	Specificity	Accuracy
HA1E:5	607	21507	7847	412309	1.19663e-18	0.0718003	0.0274487	0.950424	0.933629	558	21556	7896	412260	3.96816e-11	0.0660043	0.0252329	0.950311	0.933407	337	21777	8117	412039	0.999996	0.0398628	0.0152392	0.949801	0.932408	277	21837	8177	411979	1	0.0327656	0.012526	0.949663	0.932136	465	21649	7989	412167	0.0186786	0.0550035	0.0210274	0.950096	0.932987
HA1E:10	1067	43160	7387	390656	2.62213e-15	0.126212	0.0241255	0.900511	0.88571	981	43246	7473	390570	6.41437e-07	0.11604	0.022181	0.900313	0.885321	616	43611	7838	390205	1	0.0728649	0.0139281	0.899471	0.883671	558	43669	7896	390147	1	0.0660043	0.0126167	0.899338	0.883408	870	43357	7584	390459	0.188555	0.10291	0.0196712	0.900057	0.884819
HA1E:20	1982	86472	6472	347344	2.48157e-15	0.234445	0.0224071	0.800671	0.789848	1847	86607	6607	347209	1.16383e-05	0.218476	0.0208809	0.80036	0.789237	1142	87312	7312	346504	1	0.135084	0.0129107	0.798735	0.786049	1139	87315	7315	346501	1	0.134729	0.0128767	0.798728	0.786036	1668	86786	6786	347030	0.738298	0.197303	0.0188573	0.799947	0.788428
HA1E:30	2771	129910	5683	303906	1.2714e-08	0.327774	0.0208847	0.700541	0.693416	2679	130002	5775	303814	0.000344103	0.316891	0.0201913	0.700329	0.693	1687	130994	6767	302822	1	0.199551	0.0127147	0.698042	0.688514	1728	130953	6726	302863	1	0.2044	0.0130237	0.698137	0.688699	2377	130304	6077	303512	0.999941	0.281169	0.0179151	0.699633	0.691634
HA1E:40	3553	173355	4901	260461	6.62964e-05	0.420274	0.0200839	0.600395	0.596952	3640	173268	4814	260548	4.21271e-09	0.430565	0.0205757	0.600596	0.597346	2219	174689	6235	259127	1	0.262479	0.0125432	0.59732	0.59092	2267	174641	6187	259175	1	0.268157	0.0128146	0.597431	0.591137	3160	173748	5294	260068	1	0.373788	0.0178624	0.599489	0.595175
No_filter				MRA									MRA+CLR									CLR									MRNET									ARACNe
	tp	fp	fn	tn	p_val	Sensitivity(recall)	Precision	Specificity	Accuracy	tp	fp	fn	tn	p_val	Sensitivity(recall)	Precision	Specificity	Accuracy	tp	fp	fn	tn	p_val	Sensitivity(recall)	Precision	Specificity	Accuracy	tp	fp	fn	tn	p_val	Sensitivity(recall)	Precision	Specificity	Accuracy	tp	fp	fn	tn	p_val	Sensitivity(recall)	Precision	Specificity	Accuracy
HA1E:5	479	21635	11312	408844	1	0.0406242	0.0216605	0.949742	0.925505	528	21586	11263	408893	0.996501	0.0447799	0.0238763	0.949856	0.925726	633	21481	11158	408998	0.0340011	0.053685	0.0286244	0.9501	0.926201	462	21652	11329	408827	1	0.0391824	0.0208917	0.949703	0.925428	716	21398	11075	409081	8.15683e-08	0.0607243	0.0323777	0.950293	0.926577
HA1E:10	1095	43132	10696	387347	0.996052	0.0928674	0.0247586	0.899805	0.878292	1109	43118	10682	387361	0.986524	0.0940548	0.0250752	0.899837	0.878355	1004	43223	10787	387256	1	0.0851497	0.0227011	0.899593	0.87788	889	43338	10902	387141	1	0.0753965	0.0201008	0.899326	0.87736	1355	42872	10436	387607	4.36336e-08	0.114918	0.0306374	0.900409	0.879467
HA1E:20	2374	86080	9417	344399	0.359809	0.20134	0.0268388	0.800037	0.784075	2402	86052	9389	344427	0.156146	0.203715	0.0271554	0.800102	0.784202	1801	86653	9990	343826	1	0.152744	0.0203609	0.798706	0.781484	1733	86721	10058	343758	1	0.146977	0.0195921	0.798548	0.781177	2589	85865	9202	344614	5.317e-08	0.219574	0.0292695	0.800536	0.785048
HA1E:30	3619	129062	8172	301417	0.049286	0.306929	0.0272759	0.70019	0.689705	3759	128922	8032	301557	3.69939e-06	0.318802	0.0283311	0.700515	0.690338	2552	130129	9239	300350	1	0.216436	0.0192341	0.697711	0.68488	2567	130114	9224	300365	1	0.217708	0.0193472	0.697746	0.684948	3533	129148	8258	301331	0.538438	0.299635	0.0266278	0.69999	0.689316
HA1E:40	4824	172084	6967	258395	0.0207333	0.409126	0.0272684	0.60025	0.595155	5086	171822	6705	258657	1.22398e-12	0.431346	0.0287494	0.600859	0.596339	3301	173607	8490	256872	1	0.279959	0.0186594	0.596712	0.588267	3370	173538	8421	256941	1	0.285811	0.0190494	0.596872	0.588579	4563	172345	7228	258134	0.998344	0.38699	0.0257931	0.599644	0.593974
0.8				MRA									MRA+CLR									CLR									MRNET									ARACNe
	tp	fp	fn	tn	p_val	Sensitivity(recall)	Precision	Specificity	Accuracy	tp	fp	fn	tn	p_val	Sensitivity(recall)	Precision	Specificity	Accuracy	tp	fp	fn	tn	p_val	Sensitivity(recall)	Precision	Specificity	Accuracy	tp	fp	fn	tn	p_val	Sensitivity(recall)	Precision	Specificity	Accuracy	tp	fp	fn	tn	p_val	Sensitivity(recall)	Precision	Specificity	Accuracy
HA1E:5	309	21805	4297	415859	1.92767e-07	0.0670864	0.013973	0.950179	0.940982	277	21837	4329	415827	0.00111324	0.0601389	0.012526	0.950106	0.940837	195	21919	4411	415745	0.993548	0.0423361	0.00881794	0.949918	0.940466	166	21948	4440	415716	0.999998	0.0360399	0.00750656	0.949852	0.940335	279	21835	4327	415829	0.000720224	0.0605732	0.0126164	0.95011	0.940846
HA1E:10	557	43670	4049	393994	2.03019e-06	0.120929	0.0125941	0.90022	0.892104	490	43737	4116	393927	0.077736	0.106383	0.0110792	0.900067	0.891801	367	43860	4239	393804	0.999999	0.0796787	0.0082981	0.899786	0.891245	323	43904	4283	393760	1	0.0701259	0.00730323	0.899686	0.891046	535	43692	4071	393972	0.000175392	0.116153	0.0120967	0.90017	0.892005
HA1E:20	1059	87395	3547	350269	2.86425e-07	0.229917	0.0119723	0.800315	0.794374	957	87497	3649	350167	0.0960053	0.207772	0.0108192	0.800082	0.793913	667	87787	3939	349877	1	0.144811	0.00754064	0.799419	0.792602	658	87796	3948	349868	1	0.142857	0.00743889	0.799399	0.792561	932	87522	3674	350142	0.350305	0.202345	0.0105366	0.800025	0.7938
HA1E:30	1503	131178	3103	306486	5.37826e-05	0.326314	0.0113279	0.700277	0.696382	1412	131269	3194	306395	0.168492	0.306557	0.0106421	0.700069	0.695971	954	131727	3652	305937	1	0.207121	0.00719018	0.699023	0.6939	973	131708	3633	305956	1	0.211246	0.00733338	0.699066	0.693986	1296	131385	3310	306279	0.997479	0.281372	0.00976779	0.699804	0.695446
HA1E:40	1929	174979	2677	262685	0.00469102	0.418802	0.010904	0.600198	0.598309	1924	174984	2682	262680	0.00719583	0.417716	0.0108757	0.600186	0.598286	1240	175668	3366	261996	1	0.269214	0.00700929	0.598624	0.595193	1281	175627	3325	262037	1	0.278116	0.00724105	0.598717	0.595378	1676	175232	2930	262432	1	0.363873	0.00947385	0.59962	0.597165

## Sheet: HCC515
sh_trt
0.5				MRA									MRA+CLR									CLR									MRNET									ARACNe
	tp	fp	fn	tn	p_val	Sensitivity(recall)	Precision	Specificity	Accuracy	tp	fp	fn	tn	p_val	Sensitivity(recall)	Precision	Specificity	Accuracy	tp	fp	fn	tn	p_val	Sensitivity(recall)	Precision	Specificity	Accuracy	tp	fp	fn	tn	p_val	Sensitivity(recall)	Precision	Specificity	Accuracy	tp	fp	fn	tn	p_val	Sensitivity(recall)	Precision	Specificity	Accuracy
HCC515:5	313	20186	7513	381953	0.99999	0.0399949	0.015269	0.949803	0.932436	334	20165	7492	381974	0.999012	0.0426783	0.0162935	0.949856	0.932538	294	20205	7532	381934	1	0.0375671	0.0143422	0.949756	0.932343	253	20246	7573	381893	1	0.0323281	0.0123421	0.949654	0.932143	415	20084	7411	382055	0.11299	0.0530284	0.0202449	0.950057	0.932933
HCC515:10	624	40373	7202	361766	1	0.0797342	0.0152206	0.899604	0.883954	640	40357	7186	361782	1	0.0817787	0.0156109	0.899644	0.884032	534	40463	7292	361676	1	0.0682341	0.0130253	0.899381	0.883514	474	40523	7352	361616	1	0.0605673	0.0115618	0.899231	0.883222	789	40208	7037	361931	0.409541	0.100818	0.0192453	0.900015	0.884758
HCC515:20	1274	80719	6552	321420	1	0.162791	0.0155379	0.799276	0.787126	1309	80684	6517	321455	1	0.167263	0.0159648	0.799363	0.787296	985	81008	6841	321131	1	0.125863	0.0120132	0.798557	0.785716	918	81075	6908	321064	1	0.117301	0.0111961	0.798391	0.785389	1583	80410	6243	321729	0.310053	0.202274	0.0193065	0.800044	0.788633
HCC515:30	1912	121078	5914	281061	1	0.244314	0.015546	0.698915	0.690237	1956	121034	5870	281105	1	0.249936	0.0159037	0.699024	0.690452	1407	121583	6419	280556	1	0.179785	0.01144	0.697659	0.687773	1345	121645	6481	280494	1	0.171863	0.0109358	0.697505	0.687471	2359	120631	5467	281508	0.39445	0.301431	0.0191804	0.700027	0.692418
HCC515:40	2648	161338	5178	240801	1	0.338359	0.0161477	0.5988	0.593829	2708	161278	5118	240861	1	0.346026	0.0165136	0.59895	0.594121	1854	162132	5972	240007	1	0.236903	0.0113058	0.596826	0.589955	1817	162169	6009	239970	1	0.232175	0.0110802	0.596734	0.589775	3129	160857	4697	241282	0.517356	0.399821	0.0190809	0.599997	0.596175
No_filter				MRA									MRA+CLR									CLR									MRNET									ARACNe
	tp	fp	fn	tn	p_val	Sensitivity(recall)	Precision	Specificity	Accuracy	tp	fp	fn	tn	p_val	Sensitivity(recall)	Precision	Specificity	Accuracy	tp	fp	fn	tn	p_val	Sensitivity(recall)	Precision	Specificity	Accuracy	tp	fp	fn	tn	p_val	Sensitivity(recall)	Precision	Specificity	Accuracy	tp	fp	fn	tn	p_val	Sensitivity(recall)	Precision	Specificity	Accuracy
HCC515:5	452	20047	10389	379077	0.999983	0.0416936	0.0220499	0.949773	0.92576	491	20008	10350	379116	0.990144	0.045291	0.0239524	0.94987	0.92595	619	19880	10222	379244	0.000404307	0.0570981	0.0301966	0.950191	0.926574	477	20022	10364	379102	0.998556	0.0439996	0.0232694	0.949835	0.925881	670	19829	10171	379295	1.79456e-08	0.0618024	0.0326845	0.950319	0.926823
HCC515:10	987	40010	9854	359114	0.999326	0.0910433	0.0240749	0.899755	0.87837	1036	39961	9805	359163	0.943353	0.0955631	0.0252701	0.899878	0.878609	981	40016	9860	359108	0.99967	0.0904898	0.0239286	0.89974	0.878341	824	40173	10017	358951	1	0.0760077	0.020099	0.899347	0.877575	1292	39705	9549	359419	2.66741e-11	0.119177	0.0315145	0.90052	0.879858
HCC515:20	2146	79847	8695	319277	0.709111	0.197952	0.026173	0.799944	0.784025	2311	79682	8530	319442	0.000292705	0.213172	0.0281853	0.800358	0.78483	1643	80350	9198	318774	1	0.151554	0.0200383	0.798684	0.781572	1487	80506	9354	318618	1	0.137164	0.0181357	0.798293	0.780811	2370	79623	8471	319501	6.24022e-07	0.218615	0.0289049	0.800506	0.785118
HCC515:30	3211	119779	7630	279345	0.812695	0.29619	0.0261078	0.699895	0.68922	3429	119561	7412	279563	9.74588e-05	0.316299	0.0278803	0.700441	0.690283	2257	120733	8584	278391	1	0.208191	0.0183511	0.697505	0.684566	2166	120824	8675	278300	1	0.199797	0.0176112	0.697277	0.684122	3410	119580	7431	279544	0.000441148	0.314547	0.0277258	0.700394	0.690191
HCC515:40	4275	159711	6566	239413	0.890694	0.394336	0.0260693	0.599846	0.594412	4510	159476	6331	239648	0.000298621	0.416013	0.0275023	0.600435	0.595558	2874	161112	7967	238012	1	0.265105	0.0175259	0.596336	0.587577	2790	161196	8051	237928	1	0.257356	0.0170136	0.596126	0.587167	4335	159651	6506	239473	0.514807	0.399871	0.0264352	0.599996	0.594704
0.8				MRA									MRA+CLR									CLR									MRNET									ARACNe
	tp	fp	fn	tn	p_val	Sensitivity(recall)	Precision	Specificity	Accuracy	tp	fp	fn	tn	p_val	Sensitivity(recall)	Precision	Specificity	Accuracy	tp	fp	fn	tn	p_val	Sensitivity(recall)	Precision	Specificity	Accuracy	tp	fp	fn	tn	p_val	Sensitivity(recall)	Precision	Specificity	Accuracy	tp	fp	fn	tn	p_val	Sensitivity(recall)	Precision	Specificity	Accuracy
HCC515:5	153	20346	4075	385391	0.999994	0.0361873	0.00746378	0.949854	0.940432	173	20326	4055	385411	0.99771	0.0409177	0.00843944	0.949904	0.940529	161	20338	4067	385399	0.999912	0.0380795	0.00785404	0.949874	0.940471	151	20348	4077	385389	0.999997	0.0357143	0.00736621	0.949849	0.940422	231	20268	3997	385469	0.0891427	0.0546358	0.0112688	0.950046	0.940812
HCC515:10	333	40664	3895	365073	0.999999	0.0787606	0.00812255	0.899777	0.89131	341	40656	3887	365081	0.999994	0.0806528	0.00831768	0.899797	0.891349	300	40697	3928	365040	1	0.0709555	0.00731761	0.899696	0.891149	276	40721	3952	365016	1	0.0652791	0.0067322	0.899637	0.891032	420	40577	3808	365160	0.565043	0.0993377	0.0102447	0.899992	0.891735
HCC515:20	677	81316	3551	324421	1	0.160123	0.0082568	0.799584	0.79299	699	81294	3529	324443	1	0.165326	0.00852512	0.799639	0.793097	550	81443	3678	324294	1	0.130085	0.00670789	0.799271	0.79237	522	81471	3706	324266	1	0.123463	0.0063664	0.799202	0.792233	859	81134	3369	324603	0.308048	0.203169	0.0104765	0.800033	0.793878
HCC515:30	1009	121981	3219	283756	1	0.238647	0.00820392	0.699359	0.694608	1038	121952	3190	283785	1	0.245506	0.00843971	0.699431	0.69475	780	122210	3448	283527	1	0.184484	0.00634198	0.698795	0.693491	751	122239	3477	283498	1	0.177625	0.00610619	0.698724	0.693349	1281	121709	2947	284028	0.340961	0.30298	0.0104155	0.70003	0.695935
HCC515:40	1405	162581	2823	243156	1	0.332308	0.0085678	0.599295	0.596541	1442	162544	2786	243193	1	0.34106	0.00879343	0.599386	0.596722	1029	162957	3199	242780	1	0.243377	0.00627493	0.598368	0.594707	1009	162977	3219	242760	1	0.238647	0.00615296	0.598319	0.594609	1699	162287	2529	243450	0.40853	0.401845	0.0103606	0.600019	0.597975

## Sheet: HEPG2
sh_trt
0.5				MRA									MRA+CLR									CLR									MRNET									ARACNe
	tp	fp	fn	tn	p_val	Sensitivity(recall)	Precision	Specificity	Accuracy	tp	fp	fn	tn	p_val	Sensitivity(recall)	Precision	Specificity	Accuracy	tp	fp	fn	tn	p_val	Sensitivity(recall)	Precision	Specificity	Accuracy	tp	fp	fn	tn	p_val	Sensitivity(recall)	Precision	Specificity	Accuracy	tp	fp	fn	tn	p_val	Sensitivity(recall)	Precision	Specificity	Accuracy
HEPG2:5	364	21329	7906	404247	0.995209	0.0440145	0.0167796	0.949882	0.932614	547	21146	7723	404430	4.48436e-11	0.0661427	0.0252155	0.950312	0.933458	329	21364	7941	404212	0.999996	0.0397823	0.0151662	0.9498	0.932453	241	21452	8029	404124	1	0.0291415	0.0111096	0.949593	0.932047	447	21246	7823	404330	0.0477019	0.0540508	0.0206057	0.950077	0.932997
HEPG2:10	796	42589	7474	382987	0.878563	0.0962515	0.0183474	0.899926	0.884607	986	42399	7284	383177	5.35237e-09	0.119226	0.0227267	0.900373	0.885482	546	42839	7724	382737	1	0.0660218	0.012585	0.899339	0.883454	461	42924	7809	382652	1	0.0557437	0.0106258	0.899139	0.883062	857	42528	7413	383048	0.137721	0.103628	0.0197534	0.90007	0.884888
HEPG2:20	1679	85091	6591	340485	0.247921	0.203023	0.01935	0.800057	0.788676	1846	84924	6424	340652	7.76912e-08	0.223216	0.0212746	0.800449	0.789446	984	85786	7286	339790	1	0.118984	0.0113403	0.798424	0.785472	942	85828	7328	339748	1	0.113906	0.0108563	0.798325	0.785279	1625	85145	6645	340431	0.793425	0.196493	0.0187277	0.79993	0.788427
HEPG2:30	2552	127602	5718	297974	0.0440919	0.308585	0.0196075	0.700166	0.692702	2687	127467	5583	298109	3.83427e-07	0.324909	0.0206448	0.700484	0.693324	1386	128768	6884	296808	1	0.167594	0.0106489	0.697427	0.687327	1443	128711	6827	296865	1	0.174486	0.0110869	0.69756	0.68759	2393	127761	5877	297815	0.984222	0.289359	0.0183859	0.699793	0.691969
HEPG2:40	3377	170162	4893	255414	0.0604306	0.408343	0.0194596	0.600161	0.596504	3509	170030	4761	255546	2.94358e-06	0.424305	0.0202202	0.600471	0.597113	1811	171728	6459	253848	1	0.218984	0.0104357	0.596481	0.589285	1878	171661	6392	253915	1	0.227086	0.0108218	0.596638	0.589594	3129	170410	5141	255166	0.999978	0.378356	0.0180305	0.599578	0.595361
No_filter				MRA									MRA+CLR									CLR									MRNET									ARACNe
	tp	fp	fn	tn	p_val	Sensitivity(recall)	Precision	Specificity	Accuracy	tp	fp	fn	tn	p_val	Sensitivity(recall)	Precision	Specificity	Accuracy	tp	fp	fn	tn	p_val	Sensitivity(recall)	Precision	Specificity	Accuracy	tp	fp	fn	tn	p_val	Sensitivity(recall)	Precision	Specificity	Accuracy	tp	fp	fn	tn	p_val	Sensitivity(recall)	Precision	Specificity	Accuracy
HEPG2:5	606	21087	10980	401173	0.129321	0.0523045	0.0279353	0.950062	0.926087	792	20901	10794	401359	1.3317e-18	0.0683584	0.0365095	0.950502	0.926944	732	20961	10854	401299	1.13493e-10	0.0631797	0.0337436	0.95036	0.926668	548	21145	11038	401115	0.916279	0.0472985	0.0252616	0.949924	0.925819	799	20894	10787	401366	1.1363e-19	0.0689625	0.0368322	0.950519	0.926976
HEPG2:10	1246	42139	10340	380121	0.00343804	0.107544	0.0287196	0.900206	0.879038	1431	41954	10155	380306	6.37507e-17	0.123511	0.0329838	0.900644	0.879891	1092	42293	10494	379967	0.983023	0.0942517	0.02517	0.899841	0.878328	908	42477	10678	379783	1	0.0783704	0.0209289	0.899406	0.87748	1449	41936	10137	380324	6.44243e-19	0.125065	0.0333986	0.900687	0.879974
HEPG2:20	2515	84255	9071	338005	2.10852e-06	0.217072	0.0289847	0.800467	0.784887	2670	84100	8916	338160	1.77957e-16	0.230451	0.030771	0.800834	0.785601	1716	85054	9870	337206	1	0.14811	0.0197764	0.798574	0.781203	1628	85142	9958	337118	1	0.140514	0.0187622	0.798366	0.780798	2600	84170	8986	338090	2.7886e-11	0.224409	0.0299643	0.800668	0.785279
HEPG2:30	3704	126450	7882	295810	1.63581e-06	0.319696	0.0284586	0.70054	0.690369	3884	126270	7702	295990	5.45924e-17	0.335232	0.0298416	0.700966	0.691199	2289	127865	9297	294395	1	0.197566	0.0175869	0.697189	0.683846	2342	127812	9244	294448	1	0.202141	0.0179941	0.697314	0.684091	3630	126524	7956	295736	0.000824699	0.313309	0.02789	0.700365	0.690028
HEPG2:40	4879	168660	6707	253600	1.43532e-06	0.421112	0.0281147	0.600578	0.595785	5099	168440	6487	253820	3.39193e-19	0.4401	0.0293824	0.601099	0.596799	2933	170606	8653	251654	1	0.25315	0.0169011	0.595969	0.586814	2965	170574	8621	251686	1	0.255912	0.0170855	0.596045	0.586962	4561	168978	7025	253282	0.922409	0.393665	0.0262823	0.599825	0.594319
0.8				MRA									MRA+CLR									CLR									MRNET									ARACNe
	tp	fp	fn	tn	p_val	Sensitivity(recall)	Precision	Specificity	Accuracy	tp	fp	fn	tn	p_val	Sensitivity(recall)	Precision	Specificity	Accuracy	tp	fp	fn	tn	p_val	Sensitivity(recall)	Precision	Specificity	Accuracy	tp	fp	fn	tn	p_val	Sensitivity(recall)	Precision	Specificity	Accuracy	tp	fp	fn	tn	p_val	Sensitivity(recall)	Precision	Specificity	Accuracy
HEPG2:5	239	21454	4246	407907	0.163197	0.0532887	0.0110174	0.950033	0.940762	322	21371	4163	407990	1.30596e-10	0.0717949	0.0148435	0.950226	0.941145	177	21516	4308	407845	0.999662	0.0394649	0.00815931	0.949888	0.940477	142	21551	4343	407810	1	0.0316611	0.00654589	0.949807	0.940315	256	21437	4229	407924	0.0171194	0.0570792	0.011801	0.950072	0.940841
HEPG2:10	489	42896	3996	386465	0.0237222	0.10903	0.0112712	0.900093	0.891916	548	42837	3937	386524	7.44568e-07	0.122185	0.0126311	0.900231	0.892188	295	43090	4190	386271	1	0.0657748	0.00679959	0.899642	0.891021	258	43127	4227	386234	1	0.0575251	0.00594676	0.899555	0.890851	479	42906	4006	386455	0.0677305	0.1068	0.0110407	0.90007	0.891869
HEPG2:20	969	85801	3516	343560	0.00389777	0.216054	0.0111675	0.800166	0.794127	989	85781	3496	343580	0.000342595	0.220513	0.0113979	0.800212	0.79422	546	86224	3939	343137	1	0.121739	0.0062925	0.799181	0.792177	526	86244	3959	343117	1	0.11728	0.006062	0.799134	0.792085	908	85862	3577	343499	0.34576	0.202453	0.0104644	0.800024	0.793846
HEPG2:30	1475	128679	3010	300682	1.38726e-05	0.328874	0.0113327	0.700301	0.696461	1430	128724	3055	300637	0.00309289	0.318841	0.010987	0.700196	0.696254	783	129371	3702	299990	1	0.174582	0.00601595	0.698689	0.693271	809	129345	3676	300016	1	0.180379	0.00621571	0.69875	0.693391	1301	128853	3184	300508	0.930105	0.290078	0.00999585	0.699896	0.695659
HEPG2:40	1911	171628	2574	257733	0.000186613	0.426087	0.0110119	0.600271	0.59847	1863	171676	2622	257685	0.0180721	0.415385	0.0107353	0.600159	0.598249	1000	172539	3485	256822	1	0.222965	0.00576239	0.598149	0.594271	1046	172493	3439	256868	1	0.233222	0.00602746	0.598256	0.594483	1691	171848	2794	257513	0.999266	0.377035	0.00974421	0.599759	0.597456

## Sheet: MCF7
sh_trt
0.5				MRA									MRA+CLR									CLR									MRNET									ARACNe
	tp	fp	fn	tn	p_val	Sensitivity(recall)	Precision	Specificity	Accuracy	tp	fp	fn	tn	p_val	Sensitivity(recall)	Precision	Specificity	Accuracy	tp	fp	fn	tn	p_val	Sensitivity(recall)	Precision	Specificity	Accuracy	tp	fp	fn	tn	p_val	Sensitivity(recall)	Precision	Specificity	Accuracy	tp	fp	fn	tn	p_val	Sensitivity(recall)	Precision	Specificity	Accuracy
MCF7:5	311	16275	6284	308835	0.864616	0.0471569	0.0187508	0.94994	0.931991	322	16264	6273	308846	0.679125	0.0488249	0.019414	0.949974	0.932057	342	16244	6253	308866	0.250079	0.0518575	0.0206198	0.950035	0.932178	383	16203	6212	308907	0.00160074	0.0580743	0.0230918	0.950161	0.932425	520	16066	6075	309044	4.5153e-24	0.0788476	0.0313517	0.950583	0.933251
MCF7:10	623	32548	5972	292562	0.938447	0.0944655	0.0187815	0.899886	0.883873	639	32532	5956	292578	0.807798	0.0968916	0.0192638	0.899935	0.883969	542	32629	6053	292481	1	0.0821835	0.0163396	0.899637	0.883384	565	32606	6030	292504	0.999971	0.085671	0.017033	0.899708	0.883523	872	32299	5723	292811	1.68691e-17	0.132221	0.026288	0.900652	0.885374
MCF7:20	1253	65088	5342	260022	0.98114	0.189992	0.0188873	0.799797	0.787673	1293	65048	5302	260062	0.794765	0.196058	0.0194902	0.79992	0.787914	880	65461	5715	259649	1	0.133434	0.0132648	0.79865	0.785424	880	65461	5715	259649	1	0.133434	0.0132648	0.79865	0.785424	1600	64741	4995	260369	8.06574e-18	0.242608	0.0241178	0.800864	0.789765
MCF7:30	1860	97652	4735	227458	0.999417	0.282032	0.0186912	0.699634	0.691331	1935	97577	4660	227533	0.884011	0.293404	0.0194449	0.699865	0.691783	1170	98342	5425	226768	1	0.177407	0.0117574	0.697512	0.687171	1209	98303	5386	226807	1	0.183321	0.0121493	0.697632	0.687406	2199	97313	4396	227797	1.66231e-09	0.333434	0.0220978	0.700677	0.693375
MCF7:40	2559	130123	4036	194987	0.978361	0.388021	0.0192867	0.599757	0.595547	2640	130042	3955	195068	0.484487	0.400303	0.0198972	0.600006	0.596036	1455	131227	5140	193883	1	0.220622	0.0109661	0.596361	0.588891	1508	131174	5087	193936	1	0.228658	0.0113655	0.596524	0.58921	2818	129864	3777	195246	2.77945e-06	0.427293	0.0212388	0.600554	0.597109
No_filter				MRA									MRA+CLR									CLR									MRNET									ARACNe
	tp	fp	fn	tn	p_val	Sensitivity(recall)	Precision	Specificity	Accuracy	tp	fp	fn	tn	p_val	Sensitivity(recall)	Precision	Specificity	Accuracy	tp	fp	fn	tn	p_val	Sensitivity(recall)	Precision	Specificity	Accuracy	tp	fp	fn	tn	p_val	Sensitivity(recall)	Precision	Specificity	Accuracy	tp	fp	fn	tn	p_val	Sensitivity(recall)	Precision	Specificity	Accuracy
MCF7:5	403	16183	9602	305517	0.999999	0.0402799	0.0242976	0.949695	0.922265	449	16137	9556	305563	0.992752	0.0448776	0.027071	0.949838	0.922543	746	15840	9259	305860	4.41011e-27	0.0745627	0.0449777	0.950762	0.924333	757	15829	9248	305871	3.00809e-29	0.0756622	0.0456409	0.950796	0.9244	957	15629	9048	306071	2.27762e-81	0.0956522	0.0576993	0.951417	0.925606
MCF7:10	892	32279	9113	289421	0.99991	0.0891554	0.026891	0.899661	0.875214	945	32226	9060	289474	0.971728	0.0944528	0.0284887	0.899826	0.875534	1111	32060	8894	289640	0.000121347	0.111044	0.0334931	0.900342	0.876535	1141	32030	8864	289670	1.64907e-06	0.114043	0.0343975	0.900435	0.876716	1558	31613	8447	290087	7.6192e-70	0.155722	0.0469687	0.901731	0.87923
MCF7:20	1907	64434	8098	257266	0.992023	0.190605	0.0287454	0.799708	0.781336	1996	64345	8009	257355	0.554582	0.1995	0.030087	0.799984	0.781872	1699	64642	8306	257058	1	0.169815	0.0256101	0.799061	0.780082	1724	64617	8281	257083	1	0.172314	0.0259869	0.799139	0.780232	2639	63702	7366	257998	1.9638e-55	0.263768	0.0397793	0.801983	0.785749
MCF7:30	2814	96698	7191	225002	0.999986	0.281259	0.028278	0.699416	0.686803	3026	96486	6979	225214	0.297249	0.302449	0.0304084	0.700075	0.688081	2232	97280	7773	224420	1	0.223088	0.0224295	0.697606	0.683294	2282	97230	7723	224470	1	0.228086	0.0229319	0.697762	0.683595	3615	95897	6390	225803	5.60228e-41	0.361319	0.0363273	0.701906	0.691633
MCF7:40	3837	128845	6168	192855	0.999706	0.383508	0.0289188	0.599487	0.592973	4036	128646	5969	193054	0.243676	0.403398	0.0304186	0.600106	0.594173	2719	129963	7286	191737	1	0.271764	0.0204926	0.596012	0.586232	2750	129932	7255	191768	1	0.274863	0.0207262	0.596108	0.586419	4532	128150	5473	193550	5.38444e-28	0.452974	0.0341569	0.601647	0.597163
0.8				MRA									MRA+CLR									CLR									MRNET									ARACNe
	tp	fp	fn	tn	p_val	Sensitivity(recall)	Precision	Specificity	Accuracy	tp	fp	fn	tn	p_val	Sensitivity(recall)	Precision	Specificity	Accuracy	tp	fp	fn	tn	p_val	Sensitivity(recall)	Precision	Specificity	Accuracy	tp	fp	fn	tn	p_val	Sensitivity(recall)	Precision	Specificity	Accuracy	tp	fp	fn	tn	p_val	Sensitivity(recall)	Precision	Specificity	Accuracy
MCF7:5	193	16393	3441	311678	0.203395	0.0531095	0.0116363	0.950032	0.940206	199	16387	3435	311684	0.100571	0.0547606	0.0119981	0.95005	0.940242	209	16377	3425	311694	0.0218534	0.0575124	0.012601	0.950081	0.940302	227	16359	3407	311712	0.000451758	0.0624656	0.0136862	0.950136	0.940411	286	16300	3348	311771	8.12476e-14	0.0787012	0.0172435	0.950316	0.940767
MCF7:10	377	32794	3257	295277	0.232246	0.103742	0.0113653	0.90004	0.891316	364	32807	3270	295264	0.49501	0.100165	0.0109734	0.9	0.891238	302	32869	3332	295202	0.99979	0.083104	0.00910434	0.899811	0.890864	316	32855	3318	295216	0.996643	0.0869565	0.00952639	0.899854	0.890948	495	32676	3139	295395	1.69091e-12	0.136214	0.0149227	0.9004	0.892028
MCF7:20	734	65607	2900	262464	0.388533	0.201981	0.011064	0.800022	0.79347	717	65624	2917	262447	0.66501	0.197303	0.0108078	0.79997	0.793368	479	65862	3155	262209	1	0.131811	0.00722027	0.799245	0.791933	475	65866	3159	262205	1	0.13071	0.00715998	0.799232	0.791908	891	65450	2743	262621	1.38346e-11	0.245184	0.0134306	0.800501	0.794417
MCF7:30	1066	98446	2568	229625	0.815621	0.293341	0.0107123	0.699925	0.69547	1060	98452	2574	229619	0.868272	0.29169	0.010652	0.699906	0.695434	635	98877	2999	229194	1	0.174739	0.00638114	0.698611	0.692872	663	98849	2971	229222	1	0.182444	0.00666251	0.698696	0.693041	1230	98282	2404	229789	2.63909e-07	0.33847	0.0123603	0.700425	0.696459
MCF7:40	1439	131243	2195	196828	0.69613	0.395982	0.0108455	0.599955	0.597721	1444	131238	2190	196833	0.634163	0.397358	0.0108832	0.599971	0.597751	783	131899	2851	196172	1	0.215465	0.00590133	0.597956	0.593766	817	131865	2817	196206	1	0.224821	0.00615758	0.59806	0.593971	1564	131118	2070	196953	9.62413e-05	0.43038	0.0117876	0.600337	0.598475

## Sheet: PC3
sh_trt
0.5				MRA									MRA+CLR									CLR									MRNET									ARACNe
	tp	fp	fn	tn	p_val	Sensitivity(recall)	Precision	Specificity	Accuracy	tp	fp	fn	tn	p_val	Sensitivity(recall)	Precision	Specificity	Accuracy	tp	fp	fn	tn	p_val	Sensitivity(recall)	Precision	Specificity	Accuracy	tp	fp	fn	tn	p_val	Sensitivity(recall)	Precision	Specificity	Accuracy	tp	fp	fn	tn	p_val	Sensitivity(recall)	Precision	Specificity	Accuracy
PC3:5	350	19032	7392	360866	0.97746	0.045208	0.018058	0.949902	0.931834	309	19073	7433	360825	0.99999	0.0399122	0.0159426	0.949794	0.931622	254	19128	7488	360770	1	0.0328081	0.0131049	0.94965	0.931338	270	19112	7472	360786	1	0.0348747	0.0139305	0.949692	0.931421	592	18790	7150	361108	4.68499e-24	0.076466	0.0305438	0.950539	0.933082
PC3:10	658	38106	7084	341792	0.999998	0.084991	0.0169745	0.899694	0.883423	683	38081	7059	341817	0.99982	0.0882201	0.0176194	0.89976	0.883552	430	38334	7312	341564	1	0.0555412	0.0110928	0.899094	0.882246	462	38302	7280	341596	1	0.0596745	0.0119183	0.899178	0.882412	1023	37741	6719	342157	3.87084e-20	0.132136	0.0263905	0.900655	0.885306
PC3:20	1295	76233	6447	303665	1	0.167269	0.0167036	0.799333	0.786709	1361	76167	6381	303731	1	0.175794	0.0175549	0.799507	0.78705	806	76722	6936	303176	1	0.104107	0.0103962	0.798046	0.784186	803	76725	6939	303173	1	0.10372	0.0103575	0.798038	0.784171	1847	75681	5895	304217	2.79525e-17	0.238569	0.0238237	0.800786	0.789557
PC3:30	2000	114292	5742	265606	1	0.258331	0.0171981	0.699151	0.690347	2023	114269	5719	265629	1	0.261302	0.0173959	0.699211	0.690465	1120	115172	6622	264726	1	0.144665	0.00963093	0.696834	0.685806	1107	115185	6635	264713	1	0.142986	0.00951914	0.6968	0.685739	2628	113664	5114	266234	2.11936e-14	0.339447	0.0225983	0.700804	0.693587
PC3:40	2686	152370	5056	227528	1	0.346939	0.0173228	0.598919	0.593886	2852	152204	4890	227694	1	0.36838	0.0183934	0.599356	0.594743	1427	153629	6315	226269	1	0.184319	0.00920313	0.595605	0.58739	1423	153633	6319	226265	1	0.183803	0.00917733	0.595594	0.58737	3387	151669	4355	228229	6.9685e-12	0.437484	0.0218437	0.600764	0.597503
No_filter				MRA									MRA+CLR									CLR									MRNET									ARACNe
	tp	fp	fn	tn	p_val	Sensitivity(recall)	Precision	Specificity	Accuracy	tp	fp	fn	tn	p_val	Sensitivity(recall)	Precision	Specificity	Accuracy	tp	fp	fn	tn	p_val	Sensitivity(recall)	Precision	Specificity	Accuracy	tp	fp	fn	tn	p_val	Sensitivity(recall)	Precision	Specificity	Accuracy	tp	fp	fn	tn	p_val	Sensitivity(recall)	Precision	Specificity	Accuracy
PC3:5	449	18933	10578	357680	0.999999	0.0407182	0.0231658	0.949728	0.92387	449	18933	10578	357680	0.999999	0.0407182	0.0231658	0.949728	0.92387	631	18751	10396	357862	0.000288779	0.0572232	0.032556	0.950211	0.924809	669	18713	10358	357900	2.2821e-07	0.0606693	0.0345166	0.950312	0.925005	1255	18127	9772	358486	1.02368e-161	0.113812	0.0647508	0.951868	0.928029
PC3:10	910	37854	10117	338759	1	0.0825247	0.0234754	0.899488	0.876249	931	37833	10096	338780	1	0.0844291	0.0240171	0.899544	0.876357	1010	37754	10017	338859	0.998798	0.0915934	0.0260551	0.899754	0.876765	1018	37746	10009	338867	0.997208	0.0923189	0.0262615	0.899775	0.876806	1933	36831	9094	339782	5.35586e-133	0.175297	0.0498659	0.902205	0.881527
PC3:20	1863	75665	9164	300948	1	0.168949	0.02403	0.799091	0.781166	1971	75557	9056	301056	1	0.178743	0.0254231	0.799378	0.781723	1605	75923	9422	300690	1	0.145552	0.0207022	0.798406	0.779834	1613	75915	9414	300698	1	0.146277	0.0208054	0.798427	0.779876	3070	74458	7957	302155	1.33382e-89	0.278408	0.0395986	0.802296	0.787393
PC3:30	2944	113348	8083	263265	1	0.266981	0.0253156	0.699033	0.686743	2991	113301	8036	263312	1	0.271243	0.0257197	0.699158	0.686985	2128	114164	8899	262449	1	0.192981	0.0182988	0.696867	0.682533	2096	114196	8931	262417	1	0.190079	0.0180236	0.696782	0.682368	4125	112167	6902	264446	3.49617e-64	0.374082	0.0354711	0.702169	0.692836
PC3:40	3991	151065	7036	225548	1	0.36193	0.0257391	0.598885	0.592145	4187	150869	6840	225744	0.999995	0.379704	0.0270031	0.599406	0.593156	2594	152462	8433	224151	1	0.235241	0.0167294	0.595176	0.584937	2572	152484	8455	224129	1	0.233246	0.0165876	0.595118	0.584824	5207	149849	5820	226764	5.83679e-55	0.472205	0.0335814	0.602114	0.598419
0.8				MRA									MRA+CLR									CLR									MRNET									ARACNe
	tp	fp	fn	tn	p_val	Sensitivity(recall)	Precision	Specificity	Accuracy	tp	fp	fn	tn	p_val	Sensitivity(recall)	Precision	Specificity	Accuracy	tp	fp	fn	tn	p_val	Sensitivity(recall)	Precision	Specificity	Accuracy	tp	fp	fn	tn	p_val	Sensitivity(recall)	Precision	Specificity	Accuracy	tp	fp	fn	tn	p_val	Sensitivity(recall)	Precision	Specificity	Accuracy
PC3:5	176	19206	4042	364216	0.994987	0.0417259	0.00908059	0.949909	0.940027	143	19239	4075	364183	1	0.0339023	0.00737798	0.949823	0.939857	154	19228	4064	364194	0.99999	0.0365102	0.00794552	0.949852	0.939913	158	19224	4060	364198	0.999961	0.0374585	0.00815189	0.949862	0.939934	339	19043	3879	364379	2.57634e-17	0.0803698	0.0174905	0.950334	0.940868
PC3:10	340	38424	3878	344998	0.999994	0.0806069	0.00877102	0.899787	0.890873	359	38405	3859	345017	0.999576	0.0851114	0.00926117	0.899836	0.890971	252	38512	3966	344910	1	0.059744	0.00650088	0.899557	0.890419	274	38490	3944	344932	1	0.0649597	0.00706841	0.899615	0.890532	587	38177	3631	345245	3.04356e-16	0.139165	0.0151429	0.900431	0.892147
PC3:20	663	76865	3555	306557	1	0.157183	0.00855175	0.799529	0.792539	730	76798	3488	306624	0.999996	0.173068	0.00941595	0.799704	0.792885	474	77054	3744	306368	1	0.112376	0.00611392	0.799036	0.791564	463	77065	3755	306357	1	0.109768	0.00597204	0.799007	0.791508	1031	76497	3187	306925	8.43537e-13	0.244429	0.0132984	0.800489	0.794438
PC3:30	1053	115239	3165	268183	1	0.249644	0.00905479	0.699446	0.694552	1071	115221	3147	268201	1	0.253912	0.00920958	0.699493	0.694645	628	115664	3590	267758	1	0.148886	0.0054002	0.698338	0.692359	623	115669	3595	267753	1	0.1477	0.0053572	0.698325	0.692333	1456	114836	2762	268586	1.13868e-10	0.345187	0.0125202	0.700497	0.696631
PC3:40	1417	153639	2801	229783	1	0.335941	0.00913863	0.599295	0.59643	1530	153526	2688	229896	1	0.362731	0.0098674	0.59959	0.597013	803	154253	3415	229169	1	0.190375	0.00517877	0.597694	0.593262	783	154273	3435	229149	1	0.185633	0.00504979	0.597642	0.593159	1869	153187	2349	230235	5.97032e-09	0.443101	0.0120537	0.600474	0.598762

## Sheet: VCAP
sh_trt
0.5				MRA									MRA+CLR									CLR									MRNET									ARACNe
	tp	fp	fn	tn	p_val	Sensitivity(recall)	Precision	Specificity	Accuracy	tp	fp	fn	tn	p_val	Sensitivity(recall)	Precision	Specificity	Accuracy	tp	fp	fn	tn	p_val	Sensitivity(recall)	Precision	Specificity	Accuracy	tp	fp	fn	tn	p_val	Sensitivity(recall)	Precision	Specificity	Accuracy	tp	fp	fn	tn	p_val	Sensitivity(recall)	Precision	Specificity	Accuracy
VCAP:5	423	21410	7764	407048	0.249364	0.0516673	0.0193743	0.95003	0.933186	416	21417	7771	407041	0.374199	0.0508123	0.0190537	0.950014	0.933154	343	21490	7844	406968	0.999775	0.0418957	0.0157102	0.949843	0.93282	277	21556	7910	406902	1	0.0338341	0.0126872	0.949689	0.932517	463	21370	7724	407088	0.00373168	0.0565531	0.0212064	0.950123	0.933369
VCAP:10	817	42848	7370	385610	0.530856	0.0997924	0.0187106	0.899995	0.884991	877	42788	7310	385670	0.0164816	0.107121	0.0200847	0.900135	0.885266	578	43087	7609	385371	1	0.0705997	0.0132371	0.899437	0.883897	545	43120	7642	385338	1	0.066569	0.0124814	0.89936	0.883745	886	42779	7301	385679	0.00694345	0.10822	0.0202909	0.900156	0.885307
VCAP:20	1573	85756	6614	342702	0.965351	0.192134	0.0180123	0.79985	0.788455	1725	85604	6462	342854	0.00783246	0.2107	0.0197529	0.800204	0.789151	1011	86318	7176	342140	1	0.123488	0.0115769	0.798538	0.785881	1054	86275	7133	342183	1	0.128741	0.0120693	0.798638	0.786078	1598	85731	6589	342727	0.867268	0.195187	0.0182986	0.799908	0.78857
VCAP:30	2400	128594	5787	299864	0.916156	0.293148	0.0183214	0.699868	0.692242	2562	128432	5625	300026	0.00527274	0.312935	0.0195581	0.700246	0.692984	1468	129526	6719	298932	1	0.179309	0.0112066	0.697693	0.687973	1471	129523	6716	298935	1	0.179675	0.0112295	0.6977	0.687987	2313	128681	5874	299777	0.99978	0.282521	0.0176573	0.699665	0.691843
VCAP:40	3191	171467	4996	256991	0.97269	0.389764	0.01827	0.599804	0.595866	3367	171291	4820	257167	0.0184887	0.411262	0.0192777	0.600215	0.596672	1924	172734	6263	255724	1	0.235007	0.0110158	0.596847	0.590063	1889	172769	6298	255689	1	0.230732	0.0108154	0.596766	0.589903	3101	171557	5086	256901	0.999966	0.378771	0.0177547	0.599594	0.595454
No_filter				MRA									MRA+CLR									CLR									MRNET									ARACNe
	tp	fp	fn	tn	p_val	Sensitivity(recall)	Precision	Specificity	Accuracy	tp	fp	fn	tn	p_val	Sensitivity(recall)	Precision	Specificity	Accuracy	tp	fp	fn	tn	p_val	Sensitivity(recall)	Precision	Specificity	Accuracy	tp	fp	fn	tn	p_val	Sensitivity(recall)	Precision	Specificity	Accuracy	tp	fp	fn	tn	p_val	Sensitivity(recall)	Precision	Specificity	Accuracy
VCAP:5	533	21300	10867	403945	0.949966	0.0467544	0.0244126	0.949911	0.926331	669	21164	10731	404081	1.40637e-05	0.0586842	0.0306417	0.950231	0.926954	705	21128	10695	404117	7.20461e-09	0.0618421	0.0322906	0.950316	0.927119	554	21279	10846	403966	0.763116	0.0485965	0.0253744	0.949961	0.926428	833	21000	10567	404245	2.85018e-27	0.0730702	0.0381533	0.950617	0.927706
VCAP:10	1143	42522	10257	382723	0.467066	0.100263	0.0261766	0.900006	0.879126	1276	42389	10124	382856	1.22064e-05	0.11193	0.0292225	0.900319	0.879735	1132	42533	10268	382712	0.604725	0.0992982	0.0259247	0.89998	0.879076	981	42684	10419	382561	1	0.0860526	0.0224665	0.899625	0.878384	1429	42236	9971	383009	5.26339e-19	0.125351	0.0327264	0.900678	0.880436
VCAP:20	2289	85040	9111	340205	0.419243	0.200789	0.0262112	0.800021	0.784376	2484	84845	8916	340400	8.75423e-07	0.217895	0.0284442	0.80048	0.785269	1811	85518	9589	339727	1	0.15886	0.0207377	0.798897	0.782187	1760	85569	9640	339676	1	0.154386	0.0201537	0.798777	0.781953	2389	84940	9011	340305	0.0052041	0.209561	0.0273563	0.800256	0.784834
VCAP:30	3448	127546	7952	297699	0.284292	0.302456	0.0263218	0.700065	0.689684	3693	127301	7707	297944	1.04257e-08	0.323947	0.0281921	0.700641	0.690806	2456	128538	8944	296707	1	0.215439	0.018749	0.697732	0.68514	2433	128561	8967	296684	1	0.213421	0.0185734	0.697678	0.685035	3383	127611	8017	297634	0.781237	0.296754	0.0258256	0.699912	0.689386
VCAP:40	4612	170046	6788	255199	0.159215	0.404561	0.0264059	0.600122	0.595017	4878	169780	6522	255465	4.39411e-10	0.427895	0.0279289	0.600748	0.596235	3042	171616	8358	253629	1	0.266842	0.0174169	0.59643	0.587825	3035	171623	8365	253622	1	0.266228	0.0173768	0.596414	0.587793	4423	170235	6977	255010	0.99618	0.387982	0.0253238	0.599678	0.594151
0.8				MRA									MRA+CLR									CLR									MRNET									ARACNe
	tp	fp	fn	tn	p_val	Sensitivity(recall)	Precision	Specificity	Accuracy	tp	fp	fn	tn	p_val	Sensitivity(recall)	Precision	Specificity	Accuracy	tp	fp	fn	tn	p_val	Sensitivity(recall)	Precision	Specificity	Accuracy	tp	fp	fn	tn	p_val	Sensitivity(recall)	Precision	Specificity	Accuracy	tp	fp	fn	tn	p_val	Sensitivity(recall)	Precision	Specificity	Accuracy
VCAP:5	195	21638	4261	410551	0.976504	0.0437612	0.00893143	0.949934	0.940686	191	21642	4265	410547	0.988564	0.0428636	0.00874823	0.949925	0.940668	211	21622	4245	410567	0.801658	0.0473519	0.00966427	0.949971	0.94076	167	11358	4276	420844	6.00553e-06	0.0375872	0.0144902	0.973721	0.964195	262	21571	4194	410618	0.00445692	0.0587971	0.0120002	0.950089	0.940993
VCAP:10	401	43264	4055	388925	0.989057	0.089991	0.00918356	0.899896	0.891631	418	43247	4038	388942	0.921818	0.0938061	0.00957288	0.899935	0.891708	348	43317	4108	388872	1	0.0780969	0.00796977	0.899773	0.891388	325	22725	4118	409477	4.15498e-09	0.0731488	0.0140998	0.94742	0.938524	487	43178	3969	389011	0.0210545	0.109291	0.0111531	0.900095	0.892024
VCAP:20	800	86529	3656	345660	0.999762	0.179533	0.00916076	0.799789	0.793459	838	86491	3618	345698	0.978986	0.188061	0.0095959	0.799877	0.793633	587	86742	3869	345447	1	0.131732	0.00672171	0.799296	0.792484	594	45506	3849	386696	1.82302e-09	0.133693	0.012885	0.894711	0.886968	880	86449	3576	345740	0.669108	0.197487	0.0100768	0.799974	0.793826
VCAP:30	1240	129754	3216	302435	0.999355	0.278276	0.00946608	0.699775	0.695473	1265	129729	3191	302460	0.991487	0.283887	0.00965693	0.699833	0.695588	822	130172	3634	302017	1	0.18447	0.0062751	0.698808	0.693559	819	68332	3624	363870	1.64214e-06	0.184335	0.0118436	0.841898	0.835207	1294	129700	3162	302489	0.922948	0.290395	0.00987832	0.6999	0.695721
VCAP:40	1651	173007	2805	259182	0.999977	0.370512	0.00945276	0.599696	0.597357	1703	172955	2753	259234	0.993075	0.382181	0.00975048	0.599816	0.597595	1074	173584	3382	258605	1	0.241023	0.00614916	0.598361	0.594714	1029	91172	3414	341030	0.000477232	0.2316	0.0111604	0.789052	0.78338	1693	172965	2763	259224	0.997199	0.379937	0.00969323	0.599793	0.597549
