# Supplementary material for: Application of modular response analysis to medium- to large-size biological systems
Source: PLoS Comput Biol. 2022 Apr 20;18(4):e1009312. doi: 10.1371/journal.pcbi.1009312 (PMC9060349; doi:10.1371/journal.pcbi.1009312)
Supplement: S4 Table — (XLSX) [file pcbi.1009312.s004.xlsx]

## Sheet: A375
xpr_trt
0.5				MRA									MRA+CLR									CLR									MRNET									ARACNe
	tp	fp	fn	tn	p_val	Sensitivity(recall)	Precision	Specificity	Accuracy	tp	fp	fn	tn	p_val	Sensitivity(recall)	Precision	Specificity	Accuracy	tp	fp	fn	tn	p_val	Sensitivity(recall)	Precision	Specificity	Accuracy	tp	fp	fn	tn	p_val	Sensitivity(recall)	Precision	Specificity	Accuracy	tp	fp	fn	tn	p_val	Sensitivity(recall)	Precision	Specificity	Accuracy
A375:5	76	3138	2463	58584	1	0.029933	0.0236465	0.949159	0.91284	114	3100	2425	58622	0.896341	0.0448996	0.0354698	0.949775	0.914023	131	3083	2408	58639	0.367782	0.0515951	0.0407592	0.95005	0.914552	151	3063	2388	58659	0.0161827	0.0594722	0.046982	0.950374	0.915174	123	3091	2416	58631	0.657708	0.0484443	0.0382701	0.949921	0.914303
A375:10	171	6256	2368	55466	1	0.0673494	0.0266065	0.898642	0.865797	246	6181	2293	55541	0.713532	0.0968885	0.038276	0.899857	0.868132	234	6193	2305	55529	0.917311	0.0921623	0.0364089	0.899663	0.867758	255	6172	2284	55550	0.481506	0.100433	0.0396764	0.900003	0.868412	186	6241	2353	55481	0.999999	0.0732572	0.0289404	0.898885	0.866264
A375:20	394	12459	2145	49263	1	0.155179	0.0306543	0.798143	0.772739	482	12371	2057	49351	0.909349	0.189839	0.037501	0.799569	0.775478	404	12449	2135	49273	1	0.159118	0.0314324	0.798305	0.773051	431	12422	2108	49300	0.999967	0.169752	0.033533	0.798743	0.773891	309	12544	2230	49178	1	0.121701	0.0240411	0.796766	0.770094
A375:30	632	18647	1907	43075	1	0.248917	0.0327818	0.697887	0.680148	705	18574	1834	43148	0.994523	0.277668	0.0365683	0.69907	0.68242	574	18705	1965	43017	1	0.226073	0.0297733	0.696948	0.678343	581	18698	1958	43024	1	0.22883	0.0301364	0.697061	0.678561	435	18844	2104	42878	1	0.171327	0.0225634	0.694696	0.674017
A375:40	868	24837	1671	36885	1	0.341867	0.0337677	0.597599	0.587495	943	24762	1596	36960	0.998792	0.371406	0.0366855	0.598814	0.589829	727	24978	1812	36744	1	0.286333	0.0282824	0.595314	0.583106	723	24982	1816	36740	1	0.284758	0.0281268	0.59525	0.582982	542	25163	1997	36559	1	0.21347	0.0210854	0.592317	0.577349
No_filter				MRA									MRA+CLR									CLR									MRNET									ARACNe
	tp	fp	fn	tn	p_val	Sensitivity(recall)	Precision	Specificity	Accuracy	tp	fp	fn	tn	p_val	Sensitivity(recall)	Precision	Specificity	Accuracy	tp	fp	fn	tn	p_val	Sensitivity(recall)	Precision	Specificity	Accuracy	tp	fp	fn	tn	p_val	Sensitivity(recall)	Precision	Specificity	Accuracy	tp	fp	fn	tn	p_val	Sensitivity(recall)	Precision	Specificity	Accuracy
A375:5	98	3116	3470	57577	1	0.0274664	0.0304916	0.94866	0.897512	157	3057	3411	57636	0.960591	0.0440022	0.0488488	0.949632	0.899348	170	3044	3398	57649	0.758741	0.0476457	0.0528936	0.949846	0.899753	189	3025	3379	57668	0.212448	0.0529709	0.0588052	0.950159	0.900344	166	3048	3402	57645	0.84716	0.0465247	0.051649	0.94978	0.899628
A375:10	238	6189	3330	54504	1	0.066704	0.0370313	0.898028	0.85187	327	6100	3241	54593	0.960554	0.091648	0.0508791	0.899494	0.85464	300	6127	3268	54566	0.999618	0.0840807	0.0466781	0.899049	0.853799	330	6097	3238	54596	0.943039	0.0924888	0.0513459	0.899544	0.854733	261	6166	3307	54527	1	0.0731502	0.0406099	0.898407	0.852586
A375:20	569	12284	2999	48409	1	0.159473	0.0442698	0.797604	0.762173	650	12203	2918	48490	0.997356	0.182175	0.0505719	0.798939	0.764694	527	12326	3041	48367	1	0.147702	0.0410021	0.796912	0.760866	564	12289	3004	48404	1	0.158072	0.0438808	0.797522	0.762017	421	12432	3147	48261	1	0.117993	0.032755	0.795166	0.757567
A375:30	910	18369	2658	42324	1	0.255045	0.0472016	0.697346	0.672788	969	18310	2599	42383	0.999944	0.271581	0.0502619	0.698318	0.674624	765	18514	2803	42179	1	0.214406	0.0396805	0.694957	0.668275	771	18508	2797	42185	1	0.216087	0.0399917	0.695055	0.668461	602	18677	2966	42016	1	0.168722	0.0312257	0.692271	0.663202
A375:40	1238	24467	2330	36226	1	0.346973	0.0481618	0.596873	0.582997	1310	24395	2258	36298	0.999984	0.367152	0.0509628	0.598059	0.585238	967	24738	2601	35955	1	0.27102	0.0376191	0.592408	0.574563	967	24738	2601	35955	1	0.27102	0.0376191	0.592408	0.574563	764	24941	2804	35752	1	0.214126	0.0297218	0.589063	0.568245
0.8				MRA									MRA+CLR									CLR									MRNET									ARACNe
	tp	fp	fn	tn	p_val	Sensitivity(recall)	Precision	Specificity	Accuracy	tp	fp	fn	tn	p_val	Sensitivity(recall)	Precision	Specificity	Accuracy	tp	fp	fn	tn	p_val	Sensitivity(recall)	Precision	Specificity	Accuracy	tp	fp	fn	tn	p_val	Sensitivity(recall)	Precision	Specificity	Accuracy	tp	fp	fn	tn	p_val	Sensitivity(recall)	Precision	Specificity	Accuracy
A375:5	37	3177	1197	59850	0.999816	0.0299838	0.0115121	0.949593	0.931934	58	3156	1176	59871	0.706436	0.0470016	0.018046	0.949926	0.932587	72	3142	1162	59885	0.100495	0.0583468	0.022402	0.950148	0.933023	85	3129	1149	59898	0.00203394	0.0688817	0.0264468	0.950355	0.933428	58	3156	1176	59871	0.706436	0.0470016	0.018046	0.949926	0.932587
A375:10	84	6343	1150	56684	0.999971	0.0680713	0.0130699	0.899361	0.883397	119	6308	1115	56719	0.677776	0.0964344	0.0185156	0.899916	0.884487	135	6292	1099	56735	0.144447	0.1094	0.0210051	0.90017	0.884985	147	6280	1087	56747	0.0150905	0.119125	0.0228723	0.90036	0.885358	89	6338	1145	56689	0.999758	0.0721232	0.0138478	0.89944	0.883553
A375:20	198	12655	1036	50372	0.99986	0.160454	0.015405	0.799213	0.786947	239	12614	995	50413	0.723429	0.193679	0.0185949	0.799864	0.788223	224	12629	1010	50398	0.954355	0.181524	0.0174278	0.799626	0.787756	228	12625	1006	50402	0.918453	0.184765	0.017739	0.799689	0.787881	143	12710	1091	50317	1	0.115883	0.0111258	0.79834	0.785235
A375:30	315	18964	919	44063	0.999803	0.255267	0.016339	0.699113	0.69059	341	18938	893	44089	0.969553	0.276337	0.0176876	0.699526	0.691399	294	18985	940	44042	1	0.23825	0.0152498	0.69878	0.689936	293	18986	941	44041	1	0.237439	0.0151979	0.698764	0.689905	205	19074	1029	43953	1	0.166126	0.0106333	0.697368	0.687166
A375:40	426	25279	808	37748	0.999972	0.345219	0.0165727	0.598918	0.594046	459	25246	775	37781	0.980621	0.371961	0.0178564	0.599442	0.595073	362	25343	872	37684	1	0.293355	0.0140829	0.597902	0.592054	358	25347	876	37680	1	0.290113	0.0139273	0.597839	0.59193	253	25452	981	37575	1	0.205024	0.00984244	0.596173	0.588662

## Sheet: A549
xpr_trt
0.5				MRA									MRA+CLR									CLR									MRNET									ARACNe
	tp	fp	fn	tn	p_val	Sensitivity(recall)	Precision	Specificity	Accuracy	tp	fp	fn	tn	p_val	Sensitivity(recall)	Precision	Specificity	Accuracy	tp	fp	fn	tn	p_val	Sensitivity(recall)	Precision	Specificity	Accuracy	tp	fp	fn	tn	p_val	Sensitivity(recall)	Precision	Specificity	Accuracy	tp	fp	fn	tn	p_val	Sensitivity(recall)	Precision	Specificity	Accuracy
A549:5	88	3108	2504	58203	0.999978	0.0339506	0.0275344	0.949308	0.912179	94	3102	2498	58209	0.99974	0.0362654	0.0294118	0.949405	0.912367	167	3029	2425	58282	0.000531993	0.064429	0.0522528	0.950596	0.914652	216	2980	2376	58331	1.60937e-13	0.0833333	0.0675845	0.951395	0.916185	162	3034	2430	58277	0.00222223	0.0625	0.0506884	0.950515	0.914495
A549:10	196	6195	2396	55116	0.999995	0.0756173	0.0306681	0.898958	0.865562	201	6190	2391	55121	0.999975	0.0775463	0.0314505	0.899039	0.865718	277	6114	2315	55197	0.124684	0.106867	0.0433422	0.900279	0.868097	310	6081	2282	55230	0.000514257	0.119599	0.0485057	0.900817	0.86913	270	6121	2322	55190	0.244823	0.104167	0.0422469	0.900165	0.867878
A549:20	426	12355	2166	48956	0.999999	0.164352	0.0333307	0.798486	0.772765	446	12335	2146	48976	0.999899	0.172068	0.0348955	0.798813	0.773391	448	12333	2144	48978	0.999848	0.17284	0.035052	0.798845	0.773454	500	12281	2092	49030	0.828398	0.192901	0.0391206	0.799693	0.775081	432	12349	2160	48962	0.999996	0.166667	0.0338002	0.798584	0.772953
A549:30	685	18486	1907	42825	0.999981	0.264275	0.0357311	0.698488	0.680876	709	18462	1883	42849	0.998844	0.273534	0.0369829	0.698879	0.681627	612	18559	1980	42752	1	0.236111	0.0319232	0.697297	0.678591	667	18504	1925	42807	1	0.25733	0.0347921	0.698194	0.680312	558	18613	2034	42698	1	0.215278	0.0291065	0.696417	0.676901
A549:40	930	24631	1662	36680	0.999995	0.358796	0.0363836	0.598261	0.588548	985	24576	1607	36735	0.984032	0.380015	0.0385353	0.599158	0.59027	763	24798	1829	36513	1	0.294367	0.0298502	0.595538	0.583322	790	24771	1802	36540	1	0.304784	0.0309065	0.595978	0.584167	655	24906	1937	36405	1	0.252701	0.025625	0.593776	0.579941
No_filter				MRA									MRA+CLR									CLR									MRNET									ARACNe
	tp	fp	fn	tn	p_val	Sensitivity(recall)	Precision	Specificity	Accuracy	tp	fp	fn	tn	p_val	Sensitivity(recall)	Precision	Specificity	Accuracy	tp	fp	fn	tn	p_val	Sensitivity(recall)	Precision	Specificity	Accuracy	tp	fp	fn	tn	p_val	Sensitivity(recall)	Precision	Specificity	Accuracy	tp	fp	fn	tn	p_val	Sensitivity(recall)	Precision	Specificity	Accuracy
A549:5	124	3072	3509	57198	0.999999	0.0341316	0.0387985	0.949029	0.897016	131	3065	3502	57205	0.999986	0.0360584	0.0409887	0.949146	0.897235	201	2995	3432	57275	0.071855	0.0553262	0.0628911	0.950307	0.899426	252	2944	3381	57326	9.3839e-08	0.0693642	0.0788486	0.951153	0.901022	198	2998	3435	57272	0.108735	0.0545004	0.0619524	0.950257	0.899332
A549:10	271	6120	3362	54150	1	0.074594	0.0424034	0.898457	0.851619	294	6097	3339	54173	0.999978	0.0809249	0.0460022	0.898839	0.852339	341	6050	3292	54220	0.904126	0.0938618	0.0533563	0.899618	0.85381	386	6005	3247	54265	0.104186	0.106248	0.0603974	0.900365	0.855218	341	6050	3292	54220	0.904126	0.0938618	0.0533563	0.899618	0.85381
A549:20	598	12183	3035	48087	1	0.164602	0.0467882	0.79786	0.761858	647	12134	2986	48136	0.999735	0.17809	0.050622	0.798673	0.763391	572	12209	3061	48061	1	0.157446	0.0447539	0.797428	0.761044	639	12142	2994	48128	0.999932	0.175888	0.0499961	0.79854	0.763141	562	12219	3071	48051	1	0.154693	0.0439715	0.797262	0.760731
A549:30	968	18203	2665	42067	0.999998	0.266446	0.0504929	0.697976	0.673443	995	18176	2638	42094	0.999831	0.273878	0.0519013	0.698424	0.674288	797	18374	2836	41896	1	0.219378	0.0415732	0.695139	0.668091	865	18306	2768	41964	1	0.238095	0.0451202	0.696267	0.670219	730	18441	2903	41829	1	0.200936	0.0380783	0.694027	0.665994
A549:40	1321	24240	2312	36030	0.999998	0.363611	0.0516803	0.59781	0.584495	1370	24191	2263	36079	0.998287	0.377099	0.0535973	0.598623	0.586029	1010	24551	2623	35719	1	0.278007	0.0395133	0.59265	0.574762	1043	24518	2590	35752	1	0.287091	0.0408044	0.593197	0.575795	876	24685	2757	35585	1	0.241123	0.034271	0.590426	0.570568
0.8				MRA									MRA+CLR									CLR									MRNET									ARACNe
	tp	fp	fn	tn	p_val	Sensitivity(recall)	Precision	Specificity	Accuracy	tp	fp	fn	tn	p_val	Sensitivity(recall)	Precision	Specificity	Accuracy	tp	fp	fn	tn	p_val	Sensitivity(recall)	Precision	Specificity	Accuracy	tp	fp	fn	tn	p_val	Sensitivity(recall)	Precision	Specificity	Accuracy	tp	fp	fn	tn	p_val	Sensitivity(recall)	Precision	Specificity	Accuracy
A549:5	46	3150	1207	59500	0.990237	0.0367119	0.014393	0.949721	0.931819	45	3151	1208	59499	0.993434	0.0359138	0.0140801	0.949705	0.931787	95	3101	1158	59549	4.57384e-05	0.075818	0.0297247	0.950503	0.933352	131	3065	1122	59585	2.17115e-15	0.104549	0.0409887	0.951077	0.934479	96	3100	1157	59550	2.82335e-05	0.0766161	0.0300375	0.950519	0.933383
A549:10	96	6295	1157	56355	0.998316	0.0766161	0.0150211	0.899521	0.883386	101	6290	1152	56360	0.99227	0.0806065	0.0158035	0.899601	0.883542	156	6235	1097	56415	0.00262538	0.124501	0.0244093	0.900479	0.885264	175	6216	1078	56434	4.09983e-06	0.139665	0.0273823	0.900782	0.885858	150	6241	1103	56409	0.0121522	0.119713	0.0234705	0.900383	0.885076
A549:20	197	12584	1056	50066	0.999963	0.157223	0.0154135	0.799138	0.786551	213	12568	1040	50082	0.997159	0.169992	0.0166654	0.799393	0.787052	237	12544	1016	50106	0.842898	0.189146	0.0185431	0.799777	0.787803	264	12517	989	50133	0.178612	0.210694	0.0206557	0.800208	0.788648	230	12551	1023	50099	0.93508	0.183559	0.0179955	0.799665	0.787584
A549:30	322	18849	931	43801	0.999701	0.256983	0.0167962	0.699138	0.690468	342	18829	911	43821	0.984501	0.272945	0.0178394	0.699457	0.691094	309	18862	944	43788	0.99999	0.246608	0.0161181	0.698931	0.690061	350	18821	903	43829	0.950624	0.27933	0.0182567	0.699585	0.691345	284	18887	969	43763	1	0.226656	0.014814	0.698532	0.689279
A549:40	440	25121	813	37529	0.999852	0.351157	0.0172137	0.599026	0.594166	464	25097	789	37553	0.986209	0.370311	0.0181527	0.599409	0.594917	389	25172	864	37478	1	0.310455	0.0152185	0.598212	0.59257	407	25154	846	37496	1	0.32482	0.0159227	0.5985	0.593133	324	25237	929	37413	1	0.258579	0.0126756	0.597175	0.590536

## Sheet: HT29
xpr_trt
0.5				MRA									MRA+CLR									CLR									MRNET									ARACNe
	tp	fp	fn	tn	p_val	Sensitivity(recall)	Precision	Specificity	Accuracy	tp	fp	fn	tn	p_val	Sensitivity(recall)	Precision	Specificity	Accuracy	tp	fp	fn	tn	p_val	Sensitivity(recall)	Precision	Specificity	Accuracy	tp	fp	fn	tn	p_val	Sensitivity(recall)	Precision	Specificity	Accuracy	tp	fp	fn	tn	p_val	Sensitivity(recall)	Precision	Specificity	Accuracy
HT29:5	104	3021	2292	57064	0.943175	0.0434057	0.03328	0.949721	0.914966	123	3002	2273	57083	0.39477	0.0513356	0.03936	0.950037	0.915574	86	3039	2310	57046	0.999699	0.0358932	0.02752	0.949422	0.91439	87	3038	2309	57047	0.999558	0.0363105	0.02784	0.949438	0.914422	156	2969	2240	57116	0.000511592	0.0651085	0.04992	0.950587	0.916631
HT29:10	210	6039	2186	54046	0.983136	0.0876461	0.0336054	0.899492	0.86836	254	5995	2142	54090	0.167646	0.10601	0.0406465	0.900225	0.869768	151	6098	2245	53987	1	0.0630217	0.0241639	0.89851	0.866471	159	6090	2237	53995	1	0.0663606	0.0254441	0.898644	0.866727	281	5968	2115	54117	0.00270349	0.117279	0.0449672	0.900674	0.870633
HT29:20	410	12087	1986	47998	0.99989	0.171119	0.0328079	0.798835	0.774764	514	11983	1882	48102	0.037976	0.214524	0.0411299	0.800566	0.778093	268	12229	2128	47856	1	0.111853	0.0214451	0.796472	0.770218	279	12218	2117	47867	1	0.116444	0.0223254	0.796655	0.77057	524	11973	1872	48112	0.0111334	0.218698	0.0419301	0.800732	0.778413
HT29:30	650	18095	1746	41990	0.999259	0.271285	0.0346759	0.698843	0.682447	763	17982	1633	42103	0.0239932	0.318447	0.0407042	0.700724	0.686065	387	18358	2009	41727	1	0.161519	0.0206455	0.694466	0.674029	382	18363	2014	41722	1	0.159432	0.0203788	0.694383	0.673869	712	18033	1684	42052	0.62952	0.297162	0.0379835	0.699875	0.684432
HT29:40	920	24073	1476	36012	0.951298	0.383973	0.0368103	0.599351	0.591092	1009	23984	1387	36101	0.0167869	0.421119	0.0403713	0.600832	0.593941	479	24514	1917	35571	1	0.199917	0.0191654	0.592011	0.576975	492	24501	1904	35584	1	0.205342	0.0196855	0.592228	0.577392	898	24095	1498	35990	0.995322	0.374791	0.0359301	0.598985	0.590387
No_filter				MRA									MRA+CLR									CLR									MRNET									ARACNe
	tp	fp	fn	tn	p_val	Sensitivity(recall)	Precision	Specificity	Accuracy	tp	fp	fn	tn	p_val	Sensitivity(recall)	Precision	Specificity	Accuracy	tp	fp	fn	tn	p_val	Sensitivity(recall)	Precision	Specificity	Accuracy	tp	fp	fn	tn	p_val	Sensitivity(recall)	Precision	Specificity	Accuracy	tp	fp	fn	tn	p_val	Sensitivity(recall)	Precision	Specificity	Accuracy
HT29:5	138	2987	3239	56117	0.99553	0.0408647	0.04416	0.949462	0.900354	169	2956	3208	56148	0.508663	0.0500444	0.05408	0.949986	0.901346	112	3013	3265	56091	1	0.0331655	0.03584	0.949022	0.899521	109	3016	3268	56088	1	0.0322772	0.03488	0.948971	0.899425	201	2924	3176	56180	0.00605237	0.0595203	0.06432	0.950528	0.90237
HT29:10	278	5971	3099	53133	0.999865	0.0823216	0.0444871	0.898975	0.854836	354	5895	3023	53209	0.176208	0.104827	0.0566491	0.900261	0.857269	198	6051	3179	53053	1	0.0586319	0.0316851	0.897621	0.852275	204	6045	3173	53059	1	0.0604086	0.0326452	0.897723	0.852467	375	5874	3002	53230	0.0160679	0.111045	0.0600096	0.900616	0.857941
HT29:20	589	11908	2788	47196	0.999953	0.174415	0.0471313	0.798525	0.764792	724	11773	2653	47331	0.0173328	0.214391	0.0579339	0.800809	0.769114	355	12142	3022	46962	1	0.105123	0.0284068	0.794566	0.757302	369	12128	3008	46976	1	0.109269	0.0295271	0.794802	0.75775	707	11790	2670	47314	0.0852983	0.209357	0.0565736	0.800521	0.76857
HT29:30	916	17829	2461	41275	0.999928	0.271247	0.0488664	0.698345	0.675261	1080	17665	2297	41439	0.00538759	0.31981	0.0576154	0.70112	0.680511	517	18228	2860	40876	1	0.153094	0.0275807	0.691594	0.662489	524	18221	2853	40883	1	0.155167	0.0279541	0.691713	0.662713	990	17755	2387	41349	0.81918	0.29316	0.0528141	0.699597	0.67763
HT29:40	1292	23701	2085	35403	0.984098	0.382588	0.0516945	0.598995	0.587299	1422	23571	1955	35533	0.00543856	0.421084	0.0568959	0.601195	0.59146	657	24336	2720	34768	1	0.194551	0.0262874	0.588251	0.566972	672	24321	2705	34783	1	0.198993	0.0268875	0.588505	0.567453	1268	23725	2109	35379	0.998731	0.375481	0.0507342	0.598589	0.58653
0.8				MRA									MRA+CLR									CLR									MRNET									ARACNe
	tp	fp	fn	tn	p_val	Sensitivity(recall)	Precision	Specificity	Accuracy	tp	fp	fn	tn	p_val	Sensitivity(recall)	Precision	Specificity	Accuracy	tp	fp	fn	tn	p_val	Sensitivity(recall)	Precision	Specificity	Accuracy	tp	fp	fn	tn	p_val	Sensitivity(recall)	Precision	Specificity	Accuracy	tp	fp	fn	tn	p_val	Sensitivity(recall)	Precision	Specificity	Accuracy
HT29:5	50	3075	1106	58250	0.872741	0.0432526	0.016	0.949857	0.933084	66	3059	1090	58266	0.147977	0.0570934	0.02112	0.950118	0.933596	36	3089	1120	58236	0.999398	0.0311419	0.01152	0.949629	0.932636	34	3091	1122	58234	0.999812	0.0294118	0.01088	0.949596	0.932572	67	3058	1089	58267	0.119837	0.0579585	0.02144	0.950135	0.933628
HT29:10	111	6138	1045	55187	0.690329	0.0960208	0.0177628	0.89991	0.885037	130	6119	1026	55206	0.0863796	0.112457	0.0208033	0.90022	0.885645	65	6184	1091	55141	1	0.0562284	0.0104017	0.89916	0.883565	68	6181	1088	55144	1	0.0588235	0.0108817	0.899209	0.883661	125	6124	1031	55201	0.188877	0.108131	0.0200032	0.900139	0.885485
HT29:20	214	12283	942	49042	0.906625	0.185121	0.0171241	0.799706	0.788336	263	12234	893	49091	0.0109358	0.227509	0.0210451	0.800506	0.789904	122	12375	1034	48950	1	0.105536	0.00976234	0.798206	0.785391	126	12371	1030	48954	1	0.108997	0.0100824	0.798272	0.785519	243	12254	913	49071	0.200536	0.210208	0.0194447	0.800179	0.789264
HT29:30	337	18408	819	42917	0.747223	0.291522	0.0179781	0.699829	0.692274	382	18363	774	42962	0.0128294	0.33045	0.0203788	0.700563	0.693715	189	18556	967	42769	1	0.163495	0.0100827	0.697415	0.687537	185	18560	971	42765	1	0.160035	0.0098693	0.69735	0.687409	331	18414	825	42911	0.85482	0.286332	0.017658	0.699731	0.692082
HT29:40	458	24535	698	36790	0.616315	0.396194	0.0183251	0.599918	0.596149	490	24503	666	36822	0.0506585	0.423875	0.0196055	0.60044	0.597174	230	24763	926	36562	1	0.198962	0.00920258	0.596201	0.588851	237	24756	919	36569	1	0.205017	0.00948266	0.596315	0.589075	422	24571	734	36754	0.993617	0.365052	0.0168847	0.599331	0.594997

## Sheet: MCF7
xpr_trt
0.5				MRA									MRA+CLR									CLR									MRNET									ARACNe
	tp	fp	fn	tn	p_val	Sensitivity(recall)	Precision	Specificity	Accuracy	tp	fp	fn	tn	p_val	Sensitivity(recall)	Precision	Specificity	Accuracy	tp	fp	fn	tn	p_val	Sensitivity(recall)	Precision	Specificity	Accuracy	tp	fp	fn	tn	p_val	Sensitivity(recall)	Precision	Specificity	Accuracy	tp	fp	fn	tn	p_val	Sensitivity(recall)	Precision	Specificity	Accuracy
MCF7:5	172	2761	2113	53607	7.09961e-08	0.0752735	0.058643	0.951018	0.916901	163	2770	2122	53598	3.7753e-06	0.0713348	0.0555745	0.950859	0.916594	92	2841	2193	53527	0.988939	0.0402626	0.0313672	0.949599	0.914173	102	2831	2183	53537	0.895804	0.0446389	0.0347767	0.949776	0.914514	150	2783	2135	53585	0.000450574	0.0656455	0.0511422	0.950628	0.916151
MCF7:10	318	5548	1967	50820	7.92066e-10	0.139168	0.0542107	0.901575	0.871874	296	5570	1989	50798	2.16e-06	0.12954	0.0504603	0.901185	0.871123	159	5707	2126	50661	1	0.0695842	0.0271054	0.898755	0.866452	167	5699	2118	50669	0.999998	0.0730853	0.0284691	0.898897	0.866725	216	5650	2069	50718	0.822632	0.0945295	0.0368224	0.899766	0.868395
MCF7:20	542	11189	1743	45179	4.93619e-06	0.237199	0.0462024	0.801501	0.779517	542	11189	1743	45179	4.93619e-06	0.237199	0.0462024	0.801501	0.779517	294	11437	1991	44931	1	0.128665	0.0250618	0.797101	0.77106	300	11431	1985	44937	1	0.131291	0.0255733	0.797208	0.771265	386	11345	1899	45023	0.999949	0.168928	0.0329043	0.798733	0.774197
MCF7:30	745	16851	1540	39517	0.00317155	0.326039	0.0423392	0.701054	0.686444	774	16822	1511	39546	2.49709e-05	0.338731	0.0439873	0.701568	0.687433	416	17180	1869	39188	1	0.182057	0.0236417	0.695217	0.675225	423	17173	1862	39195	1	0.18512	0.0240396	0.695341	0.675464	561	17035	1724	39333	1	0.245514	0.0318822	0.69779	0.68017
MCF7:40	974	22487	1311	33881	0.00486862	0.426258	0.0415157	0.601068	0.594258	1003	22458	1282	33910	6.18247e-05	0.43895	0.0427518	0.601582	0.595247	514	22947	1771	33421	1	0.224945	0.0219087	0.592907	0.578572	521	22940	1764	33428	1	0.228009	0.0222071	0.593032	0.578811	718	22743	1567	33625	1	0.314223	0.030604	0.596526	0.585528
No_filter				MRA									MRA+CLR									CLR									MRNET									ARACNe
	tp	fp	fn	tn	p_val	Sensitivity(recall)	Precision	Specificity	Accuracy	tp	fp	fn	tn	p_val	Sensitivity(recall)	Precision	Specificity	Accuracy	tp	fp	fn	tn	p_val	Sensitivity(recall)	Precision	Specificity	Accuracy	tp	fp	fn	tn	p_val	Sensitivity(recall)	Precision	Specificity	Accuracy	tp	fp	fn	tn	p_val	Sensitivity(recall)	Precision	Specificity	Accuracy
MCF7:5	226	2707	2974	52746	1.06508e-07	0.070625	0.0770542	0.951184	0.903142	218	2715	2982	52738	2.30364e-06	0.068125	0.0743266	0.95104	0.902869	112	2821	3088	52632	0.999989	0.035	0.0381862	0.949128	0.899255	126	2807	3074	52646	0.99851	0.039375	0.0429594	0.949381	0.899732	190	2743	3010	52710	0.00803552	0.059375	0.0647801	0.950535	0.901915
MCF7:10	434	5432	2766	50021	2.25182e-11	0.135625	0.0739857	0.902043	0.860229	396	5470	2804	49983	4.43528e-06	0.12375	0.0675077	0.901358	0.858933	204	5662	2996	49791	1	0.06375	0.0347767	0.897896	0.852386	213	5653	2987	49800	1	0.0665625	0.0363109	0.898058	0.852693	290	5576	2910	49877	0.969185	0.090625	0.0494374	0.899446	0.855319
MCF7:20	748	10983	2452	44470	7.95616e-07	0.23375	0.0637627	0.80194	0.770941	750	10981	2450	44472	5.11684e-07	0.234375	0.0639332	0.801976	0.771009	395	11336	2805	44117	1	0.123438	0.0336715	0.795575	0.758904	389	11342	2811	44111	1	0.121563	0.03316	0.795466	0.758699	526	11205	2674	44248	1	0.164375	0.0448385	0.797937	0.763371
MCF7:30	1029	16567	2171	38886	0.00343565	0.321562	0.0584792	0.701242	0.680528	1075	16521	2125	38932	3.40783e-06	0.335938	0.0610934	0.702072	0.682096	559	17037	2641	38416	1	0.174687	0.0317686	0.692767	0.664501	564	17032	2636	38421	1	0.17625	0.0320527	0.692857	0.664672	778	16818	2422	38635	1	0.243125	0.0442146	0.696716	0.671969
MCF7:40	1353	22108	1847	33345	0.00363174	0.422812	0.0576702	0.60132	0.591581	1401	22060	1799	33393	4.22333e-06	0.437812	0.0597161	0.602186	0.593218	702	22759	2498	32694	1	0.219375	0.029922	0.58958	0.569383	702	22759	2498	32694	1	0.219375	0.029922	0.58958	0.569383	1007	22454	2193	32999	1	0.314688	0.0429223	0.595081	0.579783
0.8				MRA									MRA+CLR									CLR									MRNET									ARACNe
	tp	fp	fn	tn	p_val	Sensitivity(recall)	Precision	Specificity	Accuracy	tp	fp	fn	tn	p_val	Sensitivity(recall)	Precision	Specificity	Accuracy	tp	fp	fn	tn	p_val	Sensitivity(recall)	Precision	Specificity	Accuracy	tp	fp	fn	tn	p_val	Sensitivity(recall)	Precision	Specificity	Accuracy	tp	fp	fn	tn	p_val	Sensitivity(recall)	Precision	Specificity	Accuracy
MCF7:5	88	2845	1023	54697	1.76687e-05	0.0792079	0.0300034	0.950558	0.934053	95	2838	1016	54704	3.34951e-07	0.0855086	0.03239	0.95068	0.934292	51	2882	1060	54660	0.755707	0.0459046	0.0173883	0.949915	0.932791	54	2879	1057	54663	0.605353	0.0486049	0.0184112	0.949967	0.932893	81	2852	1030	54690	0.00051717	0.0729073	0.0276168	0.950436	0.933814
MCF7:10	164	5702	947	51840	2.89948e-07	0.147615	0.0279577	0.900907	0.886638	148	5718	963	51824	0.000206123	0.133213	0.0252301	0.900629	0.886093	80	5786	1031	51756	0.999565	0.0720072	0.0136379	0.899447	0.883774	83	5783	1028	51759	0.998638	0.0747075	0.0141493	0.899499	0.883876	109	5757	1002	51785	0.599369	0.0981098	0.0185817	0.899951	0.884763
MCF7:20	279	11452	832	46090	1.65311e-05	0.251125	0.0237831	0.80098	0.790565	277	11454	834	46088	3.06593e-05	0.249325	0.0236127	0.800945	0.790497	149	11582	962	45960	1	0.134113	0.0127014	0.798721	0.786132	155	11576	956	45966	1	0.139514	0.0132129	0.798825	0.786337	193	11538	918	46004	0.988737	0.173717	0.0164521	0.799486	0.787632
MCF7:30	374	17222	737	40320	0.00422959	0.336634	0.0212548	0.700706	0.693809	388	17208	723	40334	0.000202403	0.349235	0.0220505	0.700949	0.694287	212	17384	899	40158	1	0.190819	0.0120482	0.69789	0.688285	225	17371	886	40171	1	0.20252	0.012787	0.698116	0.688729	271	17325	840	40217	0.999988	0.243924	0.0154012	0.698916	0.690297
MCF7:40	478	22983	633	34559	0.0206265	0.430243	0.0203742	0.600587	0.597361	509	22952	602	34590	4.09268e-05	0.458146	0.0216956	0.601126	0.598418	274	23187	837	34355	1	0.246625	0.011679	0.597042	0.590405	273	23188	838	34354	1	0.245725	0.0116363	0.597025	0.59037	345	23116	766	34426	1	0.310531	0.0147053	0.598276	0.592826

## Sheet: PC3
xpr_trt
0.5				MRA									MRA+CLR									CLR									MRNET									ARACNe
	tp	fp	fn	tn	p_val	Sensitivity(recall)	Precision	Specificity	Accuracy	tp	fp	fn	tn	p_val	Sensitivity(recall)	Precision	Specificity	Accuracy	tp	fp	fn	tn	p_val	Sensitivity(recall)	Precision	Specificity	Accuracy	tp	fp	fn	tn	p_val	Sensitivity(recall)	Precision	Specificity	Accuracy	tp	fp	fn	tn	p_val	Sensitivity(recall)	Precision	Specificity	Accuracy
PC3:5	167	2958	2229	57127	1.09281e-05	0.0696995	0.05344	0.95077	0.916983	169	2956	2227	57129	4.98906e-06	0.0705342	0.05408	0.950803	0.917047	77	3048	2319	57037	0.999995	0.0321369	0.02464	0.949272	0.914102	72	3053	2324	57032	1	0.0300501	0.02304	0.949189	0.913942	116	3009	2280	57076	0.656677	0.048414	0.03712	0.949921	0.91535
PC3:10	286	5963	2110	54122	0.000926334	0.119366	0.0457673	0.900757	0.870793	277	5972	2119	54113	0.00594142	0.115609	0.0443271	0.900607	0.870505	132	6117	2264	53968	1	0.0550918	0.0211234	0.898194	0.865863	123	6126	2273	53959	1	0.0513356	0.0196831	0.898044	0.865575	184	6065	2212	54020	0.999973	0.0767947	0.0294447	0.89906	0.867528
PC3:20	519	11978	1877	48107	0.0211519	0.216611	0.04153	0.800649	0.778253	532	11965	1864	48120	0.00354039	0.222037	0.0425702	0.800865	0.778669	239	12258	2157	47827	1	0.0997496	0.0191246	0.795989	0.76929	214	12283	2182	47802	1	0.0893155	0.0171241	0.795573	0.76849	377	12120	2019	47965	1	0.157346	0.0301672	0.798286	0.773707
PC3:30	744	18001	1652	42084	0.131153	0.310518	0.0396906	0.700408	0.685456	775	17970	1621	42115	0.00592597	0.323456	0.0413444	0.700924	0.686449	334	18411	2062	41674	1	0.139399	0.0178181	0.693584	0.672332	312	18433	2084	41652	1	0.130217	0.0166444	0.693218	0.671628	580	18165	1816	41920	1	0.24207	0.0309416	0.697678	0.680207
PC3:40	970	24023	1426	36062	0.318445	0.404841	0.0388109	0.600183	0.592692	1060	23933	1336	36152	9.42617e-06	0.442404	0.0424119	0.601681	0.595573	438	24555	1958	35530	1	0.182805	0.0175249	0.591329	0.575663	423	24570	1973	35515	1	0.176544	0.0169247	0.591079	0.575183	775	24218	1621	35867	1	0.323456	0.0310087	0.596938	0.58645
No_filter				MRA									MRA+CLR									CLR									MRNET									ARACNe
	tp	fp	fn	tn	p_val	Sensitivity(recall)	Precision	Specificity	Accuracy	tp	fp	fn	tn	p_val	Sensitivity(recall)	Precision	Specificity	Accuracy	tp	fp	fn	tn	p_val	Sensitivity(recall)	Precision	Specificity	Accuracy	tp	fp	fn	tn	p_val	Sensitivity(recall)	Precision	Specificity	Accuracy	tp	fp	fn	tn	p_val	Sensitivity(recall)	Precision	Specificity	Accuracy
PC3:5	241	2884	3136	56220	1.80269e-08	0.0713651	0.07712	0.951205	0.903651	232	2893	3145	56211	6.23597e-07	0.0687	0.07424	0.951052	0.903363	103	3022	3274	56082	1	0.0305004	0.03296	0.94887	0.899233	97	3028	3280	56076	1	0.0287237	0.03104	0.948768	0.899041	155	2970	3222	56134	0.879659	0.0458987	0.0496	0.94975	0.900898
PC3:10	404	5845	2973	53259	7.62501e-05	0.119633	0.0646503	0.901107	0.858869	404	5845	2973	53259	7.62501e-05	0.119633	0.0646503	0.901107	0.858869	188	6061	3189	53043	1	0.0556707	0.0300848	0.897452	0.851955	173	6076	3204	53028	1	0.0512289	0.0276844	0.897198	0.851475	277	5972	3100	53132	0.999894	0.0820255	0.0443271	0.898958	0.854804
PC3:20	748	11749	2629	47355	0.000808362	0.221498	0.0598544	0.801215	0.769882	752	11745	2625	47359	0.000441211	0.222683	0.0601744	0.801282	0.77001	345	12152	3032	46952	1	0.102162	0.0276066	0.794396	0.756982	315	12182	3062	46922	1	0.0932781	0.025206	0.793889	0.756022	535	11962	2842	47142	1	0.158425	0.0428103	0.797611	0.763064
PC3:30	1065	17680	2312	41424	0.024048	0.315369	0.0568152	0.700866	0.680031	1087	17658	2290	41446	0.00242358	0.321883	0.0579888	0.701238	0.680735	477	18268	2900	40836	1	0.14125	0.0254468	0.690918	0.661209	460	18285	2917	40819	1	0.136216	0.0245399	0.69063	0.660665	821	17924	2556	41180	1	0.243115	0.0437983	0.696738	0.67222
PC3:40	1384	23609	1993	35495	0.11912	0.409831	0.0553755	0.600552	0.590243	1485	23508	1892	35596	7.69311e-07	0.439739	0.0594166	0.60226	0.593476	623	24370	2754	34734	1	0.184483	0.024927	0.587676	0.565884	610	24383	2767	34721	1	0.180634	0.0244068	0.587456	0.565468	1099	23894	2278	35210	1	0.325437	0.0439723	0.59573	0.581121
0.8				MRA									MRA+CLR									CLR									MRNET									ARACNe
	tp	fp	fn	tn	p_val	Sensitivity(recall)	Precision	Specificity	Accuracy	tp	fp	fn	tn	p_val	Sensitivity(recall)	Precision	Specificity	Accuracy	tp	fp	fn	tn	p_val	Sensitivity(recall)	Precision	Specificity	Accuracy	tp	fp	fn	tn	p_val	Sensitivity(recall)	Precision	Specificity	Accuracy	tp	fp	fn	tn	p_val	Sensitivity(recall)	Precision	Specificity	Accuracy
PC3:5	62	3063	1094	58262	0.30286	0.0536332	0.01984	0.950053	0.933468	64	3061	1092	58264	0.217118	0.0553633	0.02048	0.950086	0.933532	39	3086	1117	58239	0.997196	0.033737	0.01248	0.949678	0.932732	39	3086	1117	58239	0.997196	0.033737	0.01248	0.949678	0.932732	58	3067	1098	58258	0.509396	0.050173	0.01856	0.949988	0.93334
PC3:10	110	6139	1046	55186	0.724798	0.0951557	0.0176028	0.899894	0.885005	121	6128	1035	55197	0.311038	0.104671	0.0193631	0.900073	0.885357	69	6180	1087	55145	1	0.0596886	0.0110418	0.899225	0.883693	63	6186	1093	55139	1	0.0544983	0.0100816	0.899128	0.883501	93	6156	1063	55169	0.99054	0.0804498	0.0148824	0.899617	0.884461
PC3:20	222	12275	934	49050	0.763485	0.192042	0.0177643	0.799837	0.788592	251	12246	905	49079	0.0771946	0.217128	0.0200848	0.80031	0.78952	129	12368	1027	48957	1	0.111592	0.0103225	0.79832	0.785615	111	12386	1045	48939	1	0.0960208	0.00888213	0.798027	0.785039	185	12312	971	49013	0.999811	0.160035	0.0148036	0.799234	0.787407
PC3:30	342	18403	814	42922	0.633258	0.295848	0.0182449	0.69991	0.692435	360	18385	796	42940	0.205183	0.311419	0.0192051	0.700204	0.693011	174	18571	982	42754	1	0.150519	0.00928248	0.697171	0.687057	159	18586	997	42739	1	0.137543	0.00848226	0.696926	0.686577	277	18468	879	42857	0.999998	0.239619	0.0147773	0.69885	0.690354
PC3:40	448	24545	708	36780	0.816801	0.387543	0.017925	0.599755	0.595829	502	24491	654	36834	0.00912141	0.434256	0.0200856	0.600636	0.597558	221	24772	935	36553	1	0.191176	0.00884248	0.596054	0.588563	208	24785	948	36540	1	0.179931	0.00832233	0.595842	0.588147	370	24623	786	36702	1	0.320069	0.0148041	0.598483	0.593332
