# Supplementary material for: Application of modular response analysis to medium- to large-size biological systems
Source: PLoS Comput Biol. 2022 Apr 20;18(4):e1009312. doi: 10.1371/journal.pcbi.1009312 (PMC9060349; doi:10.1371/journal.pcbi.1009312)
Supplement: S1 Text — (ZIP) [file pcbi.1009312.s005.zip]

Archive with 10 entries (9 files):
- code_paper/
- code_paper/ACTA_replicat1.txt
- code_paper/ACTA_replicat2.txt
- code_paper/Application_MRA.R
- code_paper/binary_matrix_String_64tk.txt
- code_paper/Frank_expression_output_50TFx50TA.txt
- code_paper/Frank_Reference_50TFx50TA.txt
- code_paper/Modified_MRA.R
- code_paper/R-ACTA.txt
- code_paper/README.txt
