# Supplementary material for: Application of modular response analysis to medium- to large-size biological systems
Source: PLoS Comput Biol. 2022 Apr 20;18(4):e1009312. doi: 10.1371/journal.pcbi.1009312 (PMC9060349; doi:10.1371/journal.pcbi.1009312)
Supplement: S1 Text — (ZIP) [file pcbi.1009312.s005.zip › code_paper/ACTA_replicat1.txt]

wt	ABL1_ACTA_R1	FYN_ACTA_R1	JAK1_ACTA_R1	YES1_ACTA_R1	PDGFRA_ACTA_R1	RYK_ACTA_R1	STYK1_ACTA_R1	CSK_ACTA_R1	IGF1R_ACTA_R1	MET_ACTA_R1	TYK2_ACTA_R1	ABL2_ACTA_R1	MERTK_ACTA_R1	SYK_ACTA_R1	ACVR1B_ACTA_R1	EPHA6_ACTA_R1	FLT1_ACTA_R1	BMPR2_ACTA_R1	EPHA3_ACTA_R1	ERBB3_ACTA_R1	JAK2_ACTA_R1	CALM3_ACTA_R1	ERBB2_ACTA_R1	FGFR1_ACTA_R1	LYN_ACTA_R1	AATK_ACTA_R1	ACVR2B_ACTA_R1	EPHA2_ACTA_R1	PTK2B_ACTA_R1	DDR2_ACTA_R1	LTK_ACTA_R1	SRC_ACTA_R1	TYRO3_ACTA_R1	CALM2_ACTA_R1	LMTK2_ACTA_R1	MATK_ACTA_R1	ROR2_ACTA_R1	CTNNB1_ACTA_R1	FER_ACTA_R1	SIRT1_ACTA_R1	TNK2_ACTA_R1	EPHB4_ACTA_R1	FES_ACTA_R1	HCK_ACTA_R1	LMTK3_ACTA_R1	EPHA4_ACTA_R1	FGFR2_ACTA_R1	HIF1A_ACTA_R1	ROR1_ACTA_R1
ABL1	4.03078619678817	0.2452	3.861	4.312	8.198	4.406	4.13	2.254	1.862	3.6	2.335	3.458	3.453	0	4.244	8.114	5.85	8.583	5.361	5.314	7.221	3.212	3.024	5.546	4.34	2.418	1.1	0	1.778	1.552	4.566	4.765	4.909	2.704	3.321	7.694	2.209	0	2.869	4.878	1.9	8.809	6.286	3.546	3.019	7.828	1.761	3.474	3.725
FYN	24.1872861967882	26.89	10.83	25.36	17.21	29.08	18.95	17	20.48	23.4	22.02	18.59	19.39	104.1	20.23	14.6	15.79	13.18	14.61	17.12	18.61	34	18.65	15.25	13.24	11.79	21.45	31.72	15.11	13.97	31.03	15.17	17.25	19.92	10.44	11.54	8.046	7.324	13.63	16.51	9.5	8.179	13.28	23.27	19.24	21.79	23.48	11.44	17.07
JAK1	26.2039638032118	20.84	13.08	22.77	26.56	41.27	29.16	26.86	21.28	30.71	28.19	34.79	28.16	0	32.25	21.3	14.62	14.71	20.1	18.89	31.11	19.54	18.4	24.27	22.57	22.37	24.38	30.03	28.74	24.83	23.93	28.21	25.88	15.37	21.59	26.23	16.88	8.57	22	23.64	23.18	17.62	24.08	31.58	31.32	27.92	22.3	15.92	15.99
YES1	96.4151726994647	105.1	109.5	59.34	53.12	70.94	79.33	95.7	73.02	68.74	84.4	68.08	95.23	0	90.96	59.84	49.53	41.23	58.84	54.17	59.3	59.43	54.43	72.1	81.6	90.98	78.65	89.09	129.5	72.94	36.61	89.65	83	84.95	50.06	65.75	52.06	31.94	89.91	70.36	62.51	49.39	72.95	72.14	66.04	79.26	61.43	62.53	61.47
PDGFRA	7.39105920214122	3.188	57.16	1.725	4.919	0.5875	4.373	0.5635	1.064	1.125	3.003	0	0.7969	104.1	0	6.085	23.69	2.759	2.144	2.067	0.2777	0	0.504	22.19	2.17	9.672	26.22	0.6749	3.555	15	12.51	1.254	8.181	3.131	11.15	4.896	0	9.427	3.826	0.3752	7.98	0.6292	0.2372	0	11.7	7.436	0	1.158	0.9313
RYK	60.4746380321183	46.4	73.67	79.17	55.42	35.84	30.92	54.28	31.39	40.61	47.37	34.9	42.9	104.1	46.54	64.1	62.4	52.57	79.63	62.29	77.49	75.22	45.61	33.62	41.45	49.27	33.55	41.17	55.11	43.97	49.89	45.52	40.01	45.68	34.4	41.27	27.14	28.67	36.11	40.34	34.01	31.77	36.41	48.48	35.85	36.79	36.39	33.44	35.16
STYK1	0.671926150267652	1.349	0	1.897	0.164	1.175	0	0.2817	0.532	0.675	1.668	1.189	0	0	0.5658	0.6085	0.78	0.3065	0.134	0.2952	2.083	3.748	0	0	0.217	2.116	0.3667	0.6749	0	0	0.3382	0.5016	0.595	0	0	0	0	0	0	0	0	0	0	0.1108	0.3774	0.2609	1.027	0.1447	0
CSK	7.39105920214122	6.62	3.646	8.625	7.05	11.16	10.2	11.65	7.449	18.68	22.69	28.85	15.67	0	8.487	32.05	18.72	27.59	5.093	7.381	9.721	14.99	9.072	6.24	9.983	7.254	10.63	24.97	12.44	4.656	12.85	15.8	9.371	13.66	25.62	28.68	35.18	34.9	37.78	27.77	30.4	49.71	19.93	14.85	13.02	10.96	16.43	18.82	13.97
IGF1R	63.1592598139179	42.66	63.7	57.79	47.22	51.85	68.64	43.2	24.47	10.58	28.69	25.72	40.51	0	32.82	34.69	39.78	22.68	38.33	21.26	43.33	33.19	36.79	81.81	47.09	39.29	63.8	41.85	61.04	51.73	56.74	43.38	43.43	27.04	41.04	67.85	38.97	15.27	32.04	64.17	42.37	25.17	74.13	66.04	64.9	88.72	35.22	43.57	33.99
MET	25.5360196278358	43.77	19.09	70.72	21.15	140.7	29.4	45.55	45.22	106.4	43.54	105.9	20.32	0	48.1	31.24	6.045	15.02	12.06	17.42	50.27	39.89	8.82	13.87	32.12	21.46	14.67	28.68	41.18	24.57	26.72	35.11	30.05	23.05	14.95	26.23	18.62	5.766	37.3	31.71	17.67	7.55	36.06	20.06	30.38	29.09	46.51	10.28	17.69
TYK2	7.72631579785878	5.027	1.287	6.555	20	19.83	12.27	16.25	18.75	13.61	15.85	13.18	12.22	0	8.487	17.04	21.84	25.44	15.01	29.52	11.66	26.5	16.13	9.359	11.94	3.929	16.13	14.17	8.592	13.97	9.724	10.28	6.842	11.1	14.71	12.24	9.624	15.27	17.22	14.07	15.96	11.95	14.23	14.18	9.056	10.18	11.45	10.28	14.9
ABL2	38.9719736171297	25.75	22.95	32.77	31.34	26.14	25.18	24.89	25.8	27.56	27.2	26.58	16.87	0	31.83	32.47	30.42	34.38	34.98	38.12	37.63	43.63	21.84	19.41	21.92	18.74	23.13	23	25.18	25.87	32.55	25.64	27.29	27.7	20.09	32.64	25.94	20.17	26.54	35.09	33.77	34.58	33.01	30.01	32.89	31.57	23	23.43	26.23
MERTK	10.7500476994647	11.4	16.3	15.7	5.902	10.43	9.597	8.546	8.38	16.09	8.674	11.24	6.907	0	7.922	6.491	6.825	5.518	6.701	4.724	10.97	12.05	6.048	6.933	5.643	10.88	9.534	8.774	9.481	8.277	6.68	8.401	6.247	8.253	4.745	7.344	4.102	4.986	8.608	3.19	5.89	5.034	9.133	8.976	17.36	8.089	11.15	7.237	4.967
SYK	0	0.4904	0	11.73	0.9837	9.547	0	0	1.33	19.8	0.3336	8.969	0	0	0	0	0	0	0.8042	1.476	8.054	13.12	1.008	0	0	0.6045	0	22.27	0.5926	0	0.6764	2.132	0.2975	0.4269	0	1.399	0.7888	0	0.9565	1.876	0	0	0	6.649	3.585	0.2609	16.87	3.763	0
ACVR1B	16.1205757710936	20.72	23.27	21.04	14.76	13.81	14.82	17.19	13.17	19.8	17.01	13.51	14.74	0	16.83	16.23	10.92	7.05	11.79	13.73	12.64	20.88	11.84	16.64	11.94	10.28	15.03	19.57	19.56	18.11	15.81	12.79	18.74	9.961	10.91	16.44	9.782	12.62	8.608	6.942	10.26	7.55	14.59	18.84	14.53	16.7	16.43	13.75	12.42
EPHA6	0.671926150267652	0.613	0	1.38	0	1.469	0	0.8452	0.266	0.675	1.168	2.053	0	0	0.8487	0	0	0.4598	0.5361	1.771	1.666	0	0.252	0	0	0	0	0	0	0.5173	0	0.7523	0.2975	0.9961	0.4745	0	0	0	0.9565	0	0	0	0.2372	0.8865	0.7547	0	0	0	0
FLT1	2.01539309839409	4.168	0.5362	1.38	2.492	2.645	1.215	1.054	2.394	1.688	1.701	0.6754	2.03	0	0.2829	2.13	2.786	0.04379	1.876	0.8119	2.777	1.205	1.26	3.12	0.8681	2.72	3.693	1.406	0.7407	4.914	3.129	1.379	1.804	1.281	0.949	1.049	0.4733	1.87	1.554	3.19	0.57	2.831	2.614	1.219	5.472	4.566	2.671	4.053	1.087
BMPR2	85.3298684042825	25.5	73.24	59.86	71.65	54.05	71.07	69.26	42.96	62.49	53.72	23.66	50.87	104.1	59.27	42.8	31.2	38.32	24.66	47.09	59.02	41.67	38.81	45.41	54.26	49.28	27.5	51.18	67.63	51.64	74.15	62.62	59.8	57.63	37.96	72.86	62.21	9.817	62.41	70.48	43.51	47.5	68.98	65.3	27.55	75.86	48.86	52.25	49.67
EPHA3	6.38272039892939	4.414	7.828	1.725	4.919	8.078	3.644	2.724	1.596	1.575	14.85	6.051	1.328	0	0.2829	2.434	12.48	0.3065	1.072	4.133	5.832	1.071	1.008	8.32	1.736	3.325	5.5	1.35	0.5926	4.138	8.709	0.5016	7.735	2.277	0.949	0	0.6311	1.87	2.63	0.3752	2.09	0	0.2372	3.213	8.302	1.305	3.522	5.935	2.483
ERBB3	6.04746380321183	3.188	1.072	1.38	2.623	3.672	1.579	2.442	5.719	2.25	4.671	4.69	5.18	0	1.98	2.637	2.613	3.27	4.289	4.133	2.222	3.48	2.52	6.24	5.225	2.922	3.483	8.774	7.749	6.208	5.413	3.675	4.165	3.984	4.508	7.694	1.956	2.992	4.974	3.377	7.106	2.196	3.796	3.989	5.568	4.697	12.99	6.9	2.639
JAK2	6.71926150267652	7.601	8.686	10.69	4.755	6.756	5.102	5.447	5.32	6.3	6.672	5.619	5.047	0	4.244	6.694	5.46	7.05	6.701	5.314	13.05	8.834	4.536	5.546	3.906	6.045	9.717	3.375	5.629	10.35	5.242	4.389	5.652	6.546	9.49	2.798	8.204	4.207	4.782	4.503	7.98	5.663	7.117	4.876	7.924	6.001	7.337	3.184	5.588
CALM3	304.043050599031	558.6	538.8	563	432.2	315.2	318.8	338	358.2	344.5	389.3	383.5	347.1	520.5	370.2	375	467.2	382.6	385.7	440.9	439.4	453.5	19.15	327.6	250.9	334	286.9	219.7	252.1	261.2	239.2	227	224.5	205.9	392.4	210.5	235.1	275.2	236.2	233	266.4	266.5	225.2	215.3	286.2	187.6	183.1	179.2	193.6
ERBB2	0	1.471	0.8579	0.345	0	0.5875	0.243	1.409	0.532	0.225	1.334	0.2161	7.969	0	0.8487	0.4057	1.95	1.226	0.5361	0	0	1.071	0.504	0	1.736	3.929	1.467	0	0	0	0.5073	0.3762	1.041	0.8538	0.4745	1.399	0.1578	1.247	0	0.7505	1.14	0.6292	1.423	0.8865	0	0.5219	1.174	1.158	2.173
FGFR1	138.855317996431	70.62	75.39	115.1	110.5	112.1	111.6	110.5	104.3	111	120	117.2	116.9	104.1	101.6	159.7	137.3	118.4	152.8	118.8	110.5	137.7	98.28	110.2	54.27	82.51	93.14	139.7	82.66	82.51	144.6	110.8	109.1	111.3	109.8	97.96	92.85	85.11	102.7	86.44	109.3	86.53	109.8	113.5	144	182.7	104.7	117.8	125.4
LYN	46.3578947871527	74.17	81.39	66.24	30	59.69	41.18	38.88	59.46	44.66	56.55	51.54	44.76	0	43.29	37.12	41.73	21.15	47.04	45.61	77.49	65.05	35.53	52.69	36.03	35.67	76.09	120.5	49.18	53.02	39.15	41.5	52.95	41.27	31.08	33.57	32.82	26.02	40.65	31.15	38.57	16.67	46.61	44.66	60.75	33.27	54.88	37.35	31.2
AATK	10.7500476994647	4.659	3.432	8.452	10	5.287	6.195	3.944	6.385	2.925	9.842	1.945	4.782	104.1	5.8	6.491	3.51	6.437	8.846	7.971	6.666	5.889	6.552	4.16	3.906	4.231	4.767	11.47	2.37	7.242	9.47	4.765	4.462	1.138	5.694	7.694	5.68	3.272	2.869	5.816	4.18	4.404	7.71	6.759	3.396	10.18	8.657	8.106	3.725
ACVR2B	35.9405346673464	39.85	30.03	30.88	22.79	20.56	23.69	24.04	15.03	19.13	23.19	16.42	21.52	208.2	14.29	26.37	35.1	18.7	13.54	23.77	21.25	26.23	24.95	16.99	19.32	16.62	24.02	12.82	23.41	24.05	31.37	19.18	33.77	25.76	16.84	22.38	21.46	26.65	18.17	17.26	20.14	14.47	25.62	33.24	25.47	30.4	24.21	28.81	28.71
EPHA2	6.71926150267652	19.37	18.98	10.35	12.46	6.462	12.88	13.52	7.449	5.85	12.68	5.619	6.641	0	3.678	8.114	11.7	6.744	9.65	9.004	12.5	8.566	14.11	11.09	4.34	12.09	16.87	6.074	0	8.794	12.18	6.646	4.462	7.684	12.34	8.393	6.153	8.103	3.348	3.752	3.8	12.27	2.135	10.19	10.57	6.784	9.978	6.369	10.24
PTK2B	0	0.613	2.145	2.07	1.499	1.469	1.944	1.221	1.862	0.675	2.586	0.01801	1.195	0	1.132	0	2.611	1.839	2.01	1.919	1.25	1.606	1.008	0.6933	0.217	0	1.283	1.687	1.481	0.776	1.691	0.2508	0.8925	1.281	0.949	0.6994	0.9466	0.9349	2.152	1.34	0.7712	0.9438	0.61	1.551	0.3774	2.218	1.761	0.8685	0.6209
DDR2	1.68013650267652	1.471	2.574	40.88	1.967	24.38	2.065	1.878	5.719	47.25	1.501	9.833	0.7969	0	0.8487	0.6085	1.56	2.759	2.01	0.2952	19.58	16.06	1.764	2.08	0.6511	2.418	5.317	3.375	0.5926	0.5173	1.945	1.755	1.339	0.7115	1.423	0	1.578	0.3116	0.2391	0.5629	0.95	0.3146	0.3558	1.884	14.53	0.3914	5.282	1.592	1.863
LTK	1.34359539892939	0.4904	0	1.725	0.9837	1.762	0.7289	0.7513	3.192	4.725	2.669	2.593	0.2656	0	0.5658	3.651	0.78	2.452	0.134	1.476	2.5	1.606	1.008	1.387	0.8681	0	1.467	0.6749	0.5926	0.5173	0.6764	0.2508	0.595	1.138	0.4745	1.049	1.893	1.091	0.9565	1.126	1.14	0.6292	1.068	1.551	4.906	0.5219	2.788	1.882	2.173
SRC	12.7667253058884	16.43	25.95	15.52	7.87	14.98	20.89	21.98	17.56	22.95	16.35	17.29	17.53	0	22.07	8.925	5.07	11.34	8.578	6.79	12.22	12.31	18.65	21.49	14.76	15.11	11	20.25	21.33	22.24	25.37	22.82	4.462	17.93	13.76	18.89	18.62	7.168	14.83	14.63	15.77	20.13	21.35	14.18	13.21	12	21.13	15.34	17.07
TYRO3	15.4526315957176	17.73	24.45	12.94	9.509	12.78	17.61	15.31	21.68	18.56	26.69	23.77	18.86	0	21.22	7.302	12.87	17.32	12.46	10.48	11.11	7.495	23.18	18.03	14.97	17.83	17.6	23.96	16.59	21.99	20.93	18.18	20.08	17.65	18.27	17.14	25.72	19.17	23.19	16.7	23.56	23.59	17.61	16.18	13.58	9.524	18.49	22.44	15.06
CALM2	557.861837241907	565.9	816.2	460.6	481	492.4	675.6	602.5	353.8	482	419.5	450.9	597.5	416.4	723.2	360.5	417.9	211.5	504.6	431.2	381.8	295	329.5	391.4	323.8	339.7	456.1	241.8	536.1	295.4	420.8	486.4	494	440.7	23.31	321.4	193.7	91.04	331.5	330.4	285.6	185.7	373.3	575.4	340.4	550.9	273	345.4	379.9
LMTK2	2.35193420214122	5.149	2.681	3.967	2.623	1.322	2.065	2.536	1.729	6.075	3.503	4.863	1.328	0	2.122	3.651	4.68	2.759	4.959	2.952	3.611	5.889	3.024	4.853	2.604	2.418	2.567	2.362	0.8889	2.069	4.566	4.012	4.611	3.273	1.423	2.448	2.524	1.87	1.913	2.064	3.04	2.831	2.609	5.153	4.151	1.957	6.75	3.619	1.863
MATK	4.03078619678817	1.716	0.1072	0	1.312	1.175	2.308	2.066	2.394	3.488	1.168	0.3242	2.524	0	2.546	2.231	1.17	2.452	0.2681	0.8857	0.5555	0.5354	2.268	1.387	1.519	0.6045	0.7334	1.012	2.37	1.035	2.452	4.263	1.19	2.135	3.084	3.847	0.6311	4.051	2.391	6.004	3.42	2.517	3.558	2.327	0.3774	1.696	1.761	6.369	4.191
ROR2	6.71926150267652	1.226	3.861	3.105	3.607	0.5875	5.831	3.757	7.183	4.5	3.003	4.971	6.11	0	3.395	4.868	6.24	5.824	5.629	5.905	3.611	8.031	2.52	4.16	7.813	4.836	3.3	9.449	1.185	7.76	8.625	5.266	8.33	4.269	7.592	2.798	4.102	1.247	10.52	4.878	5.7	5.663	11.51	7.868	8.679	3.392	6.163	8.251	6.519
CTNNB1	508.92208131532	397.3	741.6	425.2	323.1	416.8	558.4	465.1	332	393.2	359.5	393.7	422.1	312.3	441.1	261.5	251	223.3	295.1	219.1	269.3	254.8	218.5	355.7	276.9	286.5	261.4	221.7	334.2	281.4	452	397.1	398.6	361.3	198.8	275.6	186.8	91.62	167.1	289.9	227.6	171.5	437.4	411.9	266.2	422.1	217.5	244.9	251.4
FER	14.7846874203416	6.13	12.87	5.347	12.13	11.75	8.787	9.125	8.38	11.25	11.18	11.02	17.67	0	13.16	11.36	7.865	7.74	5.361	8.857	7.221	10.17	9.828	11.09	13.89	8.161	13.75	8.099	11.56	8.967	12.68	14.17	14.73	11.95	6.168	10.49	7.888	3.428	13.15	7.13	17.86	8.809	15.56	11.99	9.245	13.18	8.29	12.59	8.382
SIRT1	49.723305824624	53.49	64.77	63.3	43.28	62.27	43	38.69	27.53	36.9	33.86	39.98	29.62	0	43.57	40.57	46.6	30.65	48.25	53.73	72.63	43.63	26.96	37.78	18.45	41.71	36.67	21.94	40.3	27.68	28.16	28.59	23.65	20.21	18.03	22.38	21.14	19.79	23.91	38.09	11.78	25.8	30.6	37.34	41.32	37.31	29.93	26.34	30.27
TNK2	14.7846874203416	12.51	8.901	7.417	12.79	15.27	13.12	11.74	21.81	20.7	14.68	19.13	18.73	0	16.27	15.42	20.67	21.46	9.918	9.742	9.443	19.27	13.36	18.03	15.63	7.858	11.92	20.92	10.67	16.55	14.71	11.54	13.39	12.52	20.88	24.83	20.98	13.71	23.67	13.13	25.46	14.47	13.88	9.53	14.34	12.39	18.34	22.87	18
EPHB4	26.2039638032118	8.95	6.649	10.87	19.02	9.4	13.48	16.62	16.09	18.9	18.18	13.4	12.75	0	9.053	23.93	18.72	19.62	15.95	23.62	17.22	24.9	38.05	16.64	26.48	35.06	18.52	19.57	21.63	27.42	11.58	14.67	10.11	15.37	32.5	25.53	32.18	29.45	21.76	24.39	26.03	49.08	3.084	8.532	10.38	9.915	29.79	18.67	25.92
FES	1.34359539892939	0	0	0	0.6558	0.8812	0.7289	1.315	0.266	1.8	0	1.945	0	0	0.5658	2.434	1.95	3.678	1.34	1.771	0.2777	4.015	2.016	0	0.8681	3.627	0.7334	1.35	1.778	2.069	3.72	1.254	1.487	1.138	2.847	1.399	2.209	1.558	3.348	0.7505	1.14	1.888	0	1.995	0	2.348	1.174	0.2895	0.6209
HCK	6.71926150267652	2.942	1.716	0.69	1.312	0.2937	1.944	3.005	3.99	2.025	1.001	1.297	2.125	104.1	7.356	4.26	1.56	4.905	2.144	5.905	1.111	3.748	0.504	0.6933	4.34	3.022	5.134	0.6749	4.148	1.552	0.1691	5.266	2.677	1.992	3.321	0.6994	2.209	0.6233	3.826	0.3752	0.76	1.258	2.135	0.6649	1.132	0.2609	0.8804	4.342	1.863
LMTK3	1.68013650267652	1.103	1.287	1.38	0.4919	1.175	0.7289	1.503	2.66	1.35	2.002	3.566	2.391	0	1.98	1.623	2.145	1.533	0.2681	1.624	1.389	1.071	0.504	1.387	0.434	0.6045	3.3	2.7	1.481	2.328	1.015	1.505	1.934	0.8538	0.4745	1.399	0.6311	1.247	0.9565	0.3752	2.66	0	2.728	0.8865	1.887	1.566	3.668	3.619	1.552
EPHA4	22.1706085903645	15.69	28.53	14.83	18.69	21.74	16.28	22.07	21.55	17.1	28.36	9.401	27.1	0	19.52	11.97	14.04	10.42	17.69	11.96	8.332	17.67	10.08	20.8	19.53	11.49	16.5	15.52	15.41	15.52	29.34	14.29	13.68	12.24	12.34	12.59	3.786	2.493	24.39	15.76	14.44	10.07	11.62	14.18	6.415	20.61	2.054	16.5	11.18
FGFR2	77.7769611904155	47.69	100.8	33.64	50.36	26.44	76.65	72.97	39.24	40.61	32.1	37.17	72.08	0	59.84	38.54	45.43	19.77	52.54	35.89	20.41	20.88	37.9	56.16	44.86	62.01	64.44	14.17	57.48	33.62	53.2	59.52	49.34	47.19	42.88	36.93	32.15	17.66	51.6	36.03	51.54	35.5	45.55	60.83	42.83	65.71	28.32	10.76	48.53
HIF1A	100.7825	96.24	128.3	92.63	66.89	91.65	77.5	72.13	64.73	75.94	72.39	86.12	78.63	208.2	99.3	61.66	70.59	65.91	60.71	63.92	89.29	79.77	54.68	102.3	75.09	74.96	65.09	78.97	84.15	62.85	55.13	66.08	60.84	59.62	48.87	48.61	52.38	52.36	71.26	72.98	85.69	44.67	73.42	66.26	76.04	74.76	61.48	57.76	56.03
ROR1	0.671926150267652	1.226	0	1.035	32.79	0.8812	0.3644	0	1.33	0	0.3336	1.513	0.5313	0	0.2829	0	0.39	0.6131	0.2681	0	0	1.071	0	0	0	0	0.3667	0.6749	0	0	0.5073	0.2508	0.595	1.138	0	0.6994	0	0	0	0	0	0	0.4744	0.8865	3.019	0.2609	0.4402	0.2895	0.6209
AXL	1.007825	0.2452	1.072	0	0.3279	0	0.3644	0.5635	1.064	0.225	0.6672	0	0.9298	0	0.5658	3.245	3.315	0.6131	0.8042	0	0	0	0	0.6933	0.434	0.6045	0.3667	0	0	0	0.6764	0.3762	2.082	0.8538	0.949	4.197	2.524	2.649	1.913	0.3752	1.9	2.202	2.372	0.9973	1.887	0.5219	0	1.303	0.6209
DDR1	22.8385527657405	14.47	18.02	19.84	19.51	21.15	22.35	18.5	19.02	16.09	19.18	21.61	26.3	0	25.28	15.62	14.43	19.47	30.42	20.81	14.16	15.53	17.64	27.39	16.71	13.3	11	13.5	21.33	24.83	17.33	19.06	11.9	12.95	14.71	24.48	15.46	13.56	18.65	28.14	17.86	18.25	20.28	12.41	7.547	19.83	13.21	21.71	19.25
EPHB6	3.35898849732348	0.7356	0	3.45	3.279	6.169	2.673	4.32	1.596	8.55	1.668	7.564	1.461	0	2.263	0	1.56	1.686	2.681	1.476	5.555	2.677	2.52	0	4.34	1.209	0.3667	12.49	5.926	0.5173	6.173	5.517	1.785	1.138	1.898	6.295	1.893	1.247	5.261	12.01	2.66	1.258	1.423	2.216	1.509	5.219	14.67	1.158	1.552
NTRK1	0	0.4904	0.429	0.345	0	0	0	0.5635	0.532	0	0.3336	0.8645	0.2656	0	0	0	0.39	0.3065	0	0.2952	1.111	0.5354	1.008	0.6933	0	1.511	0.3667	0.6749	1.185	0.5173	0.1691	0.7523	0.2975	0	0	0	0	2.026	0.4782	0.3752	1.14	1.258	0	0.4432	1.132	0.2609	0.1467	0.579	0
BMPR1A	37.9572122737701	32.49	61.88	31.91	22.79	29.67	37.54	32.46	29.93	41.03	24.85	35.23	36.13	0	34.09	14.81	18.13	9.503	28.5	17.12	19.44	14.72	14.11	46.45	19.44	19.55	36.47	37.17	27.85	20.86	29.78	29.97	23.65	24.62	11.39	32.52	16.44	7.324	23.67	23.45	20.91	6.606	34.36	30.03	45.41	33.4	16.87	23.16	21.26
EPHB3	10.7500476994647	0.4904	0	0	0.6558	0	0.243	1.503	2.926	2.025	3.336	2.593	0.5313	0	0.5658	4.868	4.68	3.678	0.2681	1.771	0.2777	3.212	0.504	0.6933	3.906	0	0.7334	2.7	0	0.5173	4.735	9.028	0.595	3.415	11.39	11.89	16.72	17.45	16.26	14.63	16.53	9.438	4.033	2.659	1.509	2.348	8.217	6.369	8.071
FGFR4	6.71926150267652	4.659	2.788	2.76	1.967	3.084	3.887	7.419	8.513	5.963	7.84	8.32	3.719	0	3.961	4.057	2.925	3.065	1.608	2.952	2.777	5.621	2.016	7.626	5.426	0.9067	4.4	3.375	2.37	3.88	5.834	7.147	5.95	7.542	2.847	4.197	4.733	5.921	7.652	3.94	3.8	2.831	6.959	4.211	3.774	3.392	4.402	8.54	5.588
INSR	43.6732730053531	35.06	27.88	51.06	93.45	49.06	47.01	57.01	39.11	46.01	45.54	40.52	38.78	0	35.08	82.35	76.24	89.82	71.17	119.6	92.21	84.59	63	44.37	40.58	38.69	44.37	35.77	60.15	51.21	39.66	39.37	40.16	37.14	43.18	53.16	40.07	26.49	30.13	38.46	28.5	52.85	38.05	57.62	27.17	43.84	34.63	35.03	33.68
EPHB1	0	0.9808	0.6434	3.105	0.9837	4.994	0.243	0.5635	0.532	3.6	0.3336	0.6483	0.2656	0	1.132	2.028	0.39	1.226	0.2681	0.8857	3.055	2.677	1.008	0	0.434	0	0	0.6749	1.185	0	2.029	0.7523	0	0	0.4745	0	0	0	0	1.126	0.38	0	0.9489	0.6649	1.887	1.044	1.467	0	0.3104
FGFR3	14.1038981646699	7.356	0.8579	5.692	6.886	2.644	4.859	5.635	11.44	3.488	7.006	4.755	5.18	0	4.951	17.24	25.35	15.33	16.49	8.266	4.166	14.46	5.04	12.13	5.643	6.045	10.63	2.7	6.518	5.69	19.11	6.896	12.94	11.1	26.57	16.79	18.3	43.94	16.26	14.45	20.9	23.28	15.89	6.649	21.89	9.915	8.511	20.55	13.35
FLT4	2.01539309839409	3.188	1.287	3.105	3.279	2.937	0.7289	2.63	2.66	2.25	2.335	3.242	2.391	0	4.81	0.4057	0.78	2.146	0.8042	0	0.8332	2.142	1.512	0	2.604	0	1.1	0.6749	1.185	0.5173	1.917	1.003	0.8925	0.8538	0.4745	2.098	0	0	2.869	3.002	1.9	1.258	2.847	1.33	0.3774	3.392	1.467	2.316	1.863
RET	6.71926150267652	6.13	7.078	1.38	4.919	2.937	5.467	5.259	4.522	2.25	3.003	2.81	8.766	0	8.77	3.854	3.51	5.364	3.485	5.462	4.444	4.818	5.292	13.87	6.077	7.254	4.584	2.025	5.037	5.69	2.959	5.141	8.181	6.973	1.898	3.847	2.051	1.87	2.63	3.377	4.37	5.663	8.303	5.097	6.981	3.262	3.815	6.369	2.483
[truncated: 13 more columns]
