# Supplementary material for: Application of modular response analysis to medium- to large-size biological systems
Source: PLoS Comput Biol. 2022 Apr 20;18(4):e1009312. doi: 10.1371/journal.pcbi.1009312 (PMC9060349; doi:10.1371/journal.pcbi.1009312)
Supplement: S1 Text — (ZIP) [file pcbi.1009312.s005.zip › code_paper/ACTA_replicat2.txt]

wt	ABL1_ACTA_R2	FYN_ACTA_R2	JAK1_ACTA_R2	YES1_ACTA_R2	PDGFRA_ACTA_R2	RYK_ACTA_R2	STYK1_ACTA_R2	CSK_ACTA_R2	IGF1R_ACTA_R2	MET_ACTA_R2	TYK2_ACTA_R2	ABL2_ACTA_R2	MERTK_ACTA_R2	SYK_ACTA_R2	ACVR1B_ACTA_R2	EPHA6_ACTA_R2	FLT1_ACTA_R2	BMPR2_ACTA_R2	EPHA3_ACTA_R2	ERBB3_ACTA_R2	JAK2_ACTA_R2	CALM3_ACTA_R2	ERBB2_ACTA_R2	FGFR1_ACTA_R2	LYN_ACTA_R2	AATK_ACTA_R2	ACVR2B_ACTA_R2	EPHA2_ACTA_R2	PTK2B_ACTA_R2	DDR2_ACTA_R2	LTK_ACTA_R2	SRC_ACTA_R2	TYRO3_ACTA_R2	CALM2_ACTA_R2	LMTK2_ACTA_R2	MATK_ACTA_R2	ROR2_ACTA_R2	CTNNB1_ACTA_R2	FER_ACTA_R2	SIRT1_ACTA_R2	TNK2_ACTA_R2	EPHB4_ACTA_R2	FES_ACTA_R2	HCK_ACTA_R2	LMTK3_ACTA_R2	EPHA4_ACTA_R2	FGFR2_ACTA_R2	HIF1A_ACTA_R2	ROR1_ACTA_R2
ABL1	2.79735846633898	1.085	5.72	3.683	5.123	7.805	4.087	3.716	2.364	5.337	2.099	1.41	4.745	2.007	5.913	7.799	3.523	8.649	5.076	3.598	6.644	3.404	0.9042	2.453	2.877	5.449	2.155	3.763	2.817	2.261	2.179	5.774	2.818	1.288	1.271	5.769	1.815	0	8.843	11	4.282	4.535	4.595	3.024	1.858	4.93	2.039	3.799	3.736
FYN	14.5125462528304	36.06	12.74	42.76	17.54	31.72	21.69	24.71	17.86	18.87	25.93	17.07	22.3	41.65	23.78	16.34	13.34	15.46	14.8	14.53	18.55	27.4	27.35	12.97	22.29	12.14	21.33	24.46	18.78	18.32	26.65	17.98	8.807	20.29	10.17	12.98	12.25	5.945	8.967	9.352	9.482	8.314	19.27	20.46	11.06	24.24	19.37	17.38	14.77
JAK1	17.4845766830508	14.64	16.38	9.411	21.97	42.93	27.67	27.5	21.54	28.4	29.53	32.72	25.46	23.58	31.11	16.34	16.11	14.91	18.19	22.97	24.08	25.7	31.42	23.13	22.29	13.37	28.01	26.58	35.21	14.7	21.45	26.39	13.97	14.33	20.34	17.31	20.14	16.51	15.57	13.75	20.8	25.95	23.51	32.2	23.23	29.99	25.48	19.47	16.64
YES1	69.5820106864748	90.97	92.82	97.18	56.55	71.54	84.26	99.58	69.6	69.76	86.95	67.56	83.83	87.3	96.02	50.51	47.56	54.29	59.43	61.17	54.53	58.37	72.56	70.8	94.93	64.15	87.49	66.33	113.6	66.71	43.57	94.77	89.95	71.66	55.72	65.19	63.51	52.51	48.07	65.46	72.18	93.72	76.35	64.93	62.3	66.15	67.86	68.47	54.17
PDGFRA	3.67158730049152	3.525	58.24	0.8183	5.419	0.4002	8.646	0	2.101	0	1.649	0	2.214	25.09	0.7712	2.228	19.88	5.153	2.115	2.214	0	0	2.034	23.31	5.034	3.715	12.93	0.9408	0.7042	12.21	15.92	0.6598	2.583	4.831	7.839	4.039	0.3629	7.596	5.48	1.65	7.341	3.023	0.3535	0	8.699	5.752	0.5824	2.089	0.3396
RYK	39.1664945877285	68.87	83.2	79.58	40.1	42.98	33.96	51.09	45.76	39.84	44.75	38.08	68.17	56.7	58.61	63.88	55.87	53	76.77	61.03	73.91	67.9	44.3	34.17	47.7	31.7	43.53	56.21	35.92	46.59	47.43	49.24	25.72	49.28	24.79	39.52	35.75	26.09	41.35	42.36	35.63	43.08	40.21	46.43	25.25	38.83	31.89	38.08	32.77
STYK1	0.349691533661015	0.949	0.26	1.637	0.09852	0.9005	0	0	1.051	1.906	1.049	1.834	0.3163	0.2509	0.2571	0.7428	0.755	0	0.2115	0.8303	0.5536	0.8509	0	0.3505	0.2397	0	0	1.411	0.4695	0.9046	0.6704	0.3299	0.1174	0	0	0.5769	0	0.1651	0.3736	0	0	0	0.8837	0	1.182	0.4109	0.2912	0.3799	0
CSK	20.6304100624068	5.423	3.12	3.683	13.2	10.41	8.175	11.15	5.253	11.44	14.39	39.21	6.959	8.53	11.57	29.71	33.22	19.51	11.84	4.428	9.135	10.21	7.007	10.16	8.87	7.43	11.21	11.29	10.33	11.31	11.06	15.67	26.54	16.43	21.19	26.54	28.31	39.14	56.79	46.21	35.94	37.29	17.85	12.45	23.73	14.79	19.08	20.7	17.32
IGF1R	35.9945907660021	27.39	69.68	47.05	48.47	55.53	65.87	46.44	29.55	9.912	22.19	35.4	46.03	60.21	48.07	25.63	26.42	24.84	25.8	33.49	26.02	37.78	68.72	71.15	54.18	33.68	65.51	27.75	52.58	35.28	65.36	32	32.64	29.95	52.33	52.5	54.71	26.26	28.02	36.58	37.77	44.34	65.4	61.91	73.82	73.75	39.02	47.96	36.85
MET	19.4050992710002	31.72	15.08	101.9	23.05	137.8	32.7	44.59	37.56	98.55	46.02	95.63	18.66	24.84	42.16	40.85	5.033	18.95	19.46	22.14	48.72	38.12	16.73	10.51	22.05	30.71	12.93	19.52	36.39	28.72	28.32	26.72	31.47	22.22	18.22	20.77	24.04	11.89	13.2	20.9	17.43	13.86	31.64	24.91	30.91	38.42	29.12	14.06	20.55
TYK2	17.8321825813221	2.305	1.3	0.4092	14.78	10.81	7.546	12.63	13	15.63	17.39	11.14	7.276	5.519	6.041	28.6	25.92	29.81	23.69	23.8	19.93	18.04	12.88	14.19	19.9	15.85	12.93	16.93	14.32	12.89	8.715	8.248	9.864	6.12	12.29	13.85	16.42	13.71	18.43	16.5	19.58	16.38	13.79	12.27	11.23	8.834	14.42	13.58	17.83
ABL2	23.81100403159	28.74	36.66	19.27	31.23	29.75	28.61	26.19	28.36	20.21	22.64	28.11	19.77	29.35	28.66	36.03	26.42	34.08	31.94	29.34	34.6	42.37	15.6	22.78	20.14	19.07	21.33	24.74	20.67	23.52	26.93	26.49	23.77	31.58	28.25	20.61	31.53	19.51	31.02	36.03	29.14	24.54	36.35	31.96	27.27	33.16	26.18	25.64	25.18
MERTK	8.04273147125421	15.32	13.52	22.1	6.601	9.506	7.389	6.316	10.77	12.96	6.446	11.71	11.55	19.32	7.327	7.428	6.04	6.993	7.614	6.504	14.67	14.98	2.712	7.886	6.233	4.458	7.111	17.4	6.103	8.594	5.363	8.248	6.811	10.95	2.542	3.462	4.536	2.807	6.974	5.501	6.576	7.055	9.544	6.048	13.43	7.807	10.19	6.838	3.396
SYK	0	0.2711	0	13.3	1.182	7.404	0.004913	0.1858	0.5253	18.68	0.2998	8.039	0	0	0	0	0	0	1.269	1.384	8.858	13.61	2.712	0	0	0	0	19.29	0.4695	0.4523	1.006	0.9898	0.7046	0.3221	0	0	0.5444	0	0.4982	0.5501	0	0.5039	0.3535	4.981	2.703	0.2054	19.66	2.279	0.6792
ACVR1B	12.0619246700171	22.23	23.66	31.92	14.78	15.81	18.71	14.3	17.46	18.11	13.49	13.12	17.08	19.07	18.51	9.656	7.55	8.465	11.42	8.303	17.72	13.27	15.37	18.58	18.22	13.37	24.57	21.17	10.09	18.77	18.94	14.35	9.277	8.213	12.29	15	10.07	10.9	10.21	8.251	15.9	12.6	14.14	15.65	9.628	17.05	23.3	15.38	12.9
EPHA6	0	0.4067	0	3.683	0.6897	0.7004	0.3144	1.3	0.3939	0.7625	1.499	0.8463	0	0	0.2571	0	0	0	0.423	1.384	2.491	0	0	0	0	0	0	0	0	0	0.1676	0	0.2349	0.9662	0	0	0.1815	0	0.3736	0	0.3059	0.5039	0	1.423	0.1689	0.4109	0.5824	0	0
FLT1	1.22357276191528	5.152	0.78	0.6138	1.281	1.201	2.83	0.1858	2.495	0.3812	1.499	0.3173	0.4745	3.763	0.6427	4.457	4.027	0.3715	2.326	0.9687	0.2768	1.773	2.034	4.708	1.918	2.724	3.232	2.587	1.174	2.035	2.681	0	2.231	0.9662	0.08474	2.596	0.998	0.9908	0.3736	3.301	0.3059	3.023	2.828	3.43	4.477	1.438	1.747	2.565	1.189
BMPR2	47.7610504224885	33.89	82.68	92.88	56.52	49.83	78.51	59.26	54.36	53.18	46.47	24.96	64.37	38.13	58.36	46.05	34.23	36.62	24.11	45.67	49.27	30.97	48.37	38.73	52.14	45.57	27.37	45.16	64.32	42.29	65.28	76.38	67.1	53.14	50.45	62.89	54.25	7.101	43.54	65.98	58.35	60.04	68.23	60.54	30.57	81.76	32.99	56.79	41.13
EPHA3	2.44801453857624	2.983	3.76	13.09	5.616	5.503	3.93	1.858	3.939	0	16.04	3.244	0.949	13.8	1.542	4.457	7.55	0.3681	2.538	2.906	3.599	0.6807	2.712	7.185	3.116	2.972	3.448	0	1.878	2.035	10.89	1.32	2.349	0	0.8474	0	0.3629	3.633	0.6227	0	1.529	2.016	0.3535	2.135	4.139	0.8217	4.223	7.218	1.019
ERBB3	3.49691533661015	1.356	1.04	0.6138	2.8	3.502	1.572	5.202	6.303	1.716	3.898	4.57	1.898	3.011	2.571	5.571	4.295	2.576	3.384	3.46	2.215	6.126	3.165	4.907	6.712	3.467	3.663	4.74	5.164	1.809	5.363	3.629	4.766	1.986	5.169	1.442	3.449	3.35	3.786	0.6601	6.8	4.535	4.33	3.914	7.14	5.688	9.902	6.6	2.802
JAK2	4.54581613464406	15.05	9.36	8.183	4.138	5.703	5.502	5.759	4.727	5.337	7.496	3.103	7.592	7.025	7.712	11.14	4.027	5.153	5.499	7.473	7.751	10.89	4.521	7.71	8.63	5.697	8.62	8.467	5.164	5.428	3.771	5.939	4.815	6.12	5.508	8.077	4.536	2.312	7.473	6.051	2.447	10.08	5.656	5.337	4.73	4.52	3.786	3.704	3.905
CALM3	246.365680399845	866.9	558.2	453.6	325.8	352.2	338.9	341.5	387.6	377.2	362.8	324.3	333.7	498.7	387.8	431.2	411.7	394.6	416.4	349.4	455.6	456.2	14.92	305.4	242.4	280.4	290.7	393.5	229.1	295.1	243	179.3	200	231.1	326.3	225.6	247.3	200.5	363.4	240.9	276.7	205.6	207.5	211.5	278.3	194.1	222.3	201.1	225.8
ERBB2	0.524537300491523	0	1.04	0.4092	0.7882	0.8005	0.6288	0.7431	0.5253	0.7625	1.799	0	6.01	0.5018	2.057	1.486	0	0.7361	0	0	0	0.6807	0	0	0.9589	1.981	1.724	0.2352	0.4695	1.809	1.006	1.32	1.644	0.3221	0.4237	1.731	0.7258	0.6606	0.7473	1.925	0	2.016	1.414	0.7116	0.5912	0.4109	1.165	0.7597	0.6792
FGFR1	101.761626718948	81.21	105	64.24	90.45	107.2	102	114.4	96.26	131.3	119	107.7	97.04	112.4	108.7	148.6	126.1	115.2	172.4	137.6	119	139.7	98.11	113.2	61.62	84.22	92.46	173.6	94.26	107.2	144	111.4	109.2	109.1	97.54	117.4	109.6	88.81	145.2	93.03	109.4	98.56	114.7	124.6	132.5	184.4	140.2	127	105
LYN	36.8896759540509	79.99	60.58	89.2	32.22	62.64	43.39	49.97	55.94	51.66	53.82	54.02	48.87	85.8	51.42	42.34	33.97	27.6	54.35	48.71	57.86	69.43	50.18	55.37	39.55	34.43	76.28	78.09	46.24	46.59	46.25	37.78	42.74	47.83	30.72	27.69	34.66	42.28	30.02	22.55	32.57	50.14	48.78	46.43	53.97	33.49	62.18	34.85	28.36
AATK	9.79379618379632	4.61	3.64	3.273	7.192	4.202	5.031	7.803	4.727	4.193	12.14	1.693	4.112	4.014	6.17	10.4	3.523	3.128	8.671	4.982	8.028	4.765	4.973	6.309	3.356	3.467	3.232	10.11	6.103	7.915	7.374	7.258	3.758	3.865	2.966	6.923	4.718	0.3303	6.725	4.951	3.67	2.016	9.544	4.27	4.561	7.396	11.07	9.877	6.452
ACVR2B	30.7718121444745	25.76	31.98	31.51	20.89	18.71	23.58	23.04	27.58	13.72	19.04	21.86	28.79	29.85	17.48	30.83	26.68	25.4	20.09	18.27	13.84	16.85	21.47	27.16	25.89	15.36	23.49	11.05	16.9	21.48	29.16	27.88	31.35	28.5	24.15	20.19	20.41	39.3	19.43	23.38	20.34	18.64	30.22	39.49	37.67	25.88	24.46	27.73	19.19
EPHA2	7.69251852874579	15.18	17.42	19.23	8.473	7.604	11	7.431	11.95	4.956	13.79	5.642	9.49	10.54	9.769	8.913	3.272	4.417	8.883	2.353	13.29	6.126	10.62	8.061	10.55	5.449	11.21	16.93	0	8.594	10.89	5.609	3.64	2.255	5.932	8.654	3.992	3.963	11.08	4.401	3.365	5.543	9.014	9.251	2.027	7.807	8.445	7.123	3.736
PTK2B	1.04890079803391	3.525	0.52	1.235	0.8022	0.4002	0.6288	0.3716	1.576	0.7942	2.099	0.2821	1.107	2.258	2.956	2.228	1.007	0.5521	1.269	1.245	3.599	1.191	1.13	1.051	0.2397	0.4953	0.862	1.882	2.347	0.9046	1.341	0.4949	0.7046	0.3221	2.119	0.8654	1.363	1.101	1.121	1.1	0.7647	1.512	2.121	1.423	1.098	2.465	0.8737	1.143	1.358
DDR2	1.39824472579665	2.305	3.64	37.64	0.4926	21.81	1.886	0.3716	1.182	37.36	1.049	10.01	2.214	8.53	1.285	1.857	2.013	5.521	3.595	1.107	9.412	22.97	1.356	0.8762	1.918	0.9907	5.172	2.352	0.939	1.583	1.843	2.969	0.7046	0.8052	0.6356	2.596	1.724	0.4954	1.245	1.1	0.9176	2.016	1.414	2.135	23.56	1.233	6.698	0.5698	1.698
LTK	0.349691533661015	0	0	0.4092	0.5911	2.201	0.3144	0.3716	0.7879	2.669	3.598	5.078	0.949	0	0.7712	0.7428	3.02	1.84	0.423	0.8303	4.152	1.021	1.808	1.227	0.4794	0.4953	0.431	2.822	1.408	0.4523	0.6704	0.6598	0.4697	1.61	1.059	2.308	1.452	0	1.495	0.5501	2.6	0.7558	1.591	0	3.547	1.233	1.747	1.33	1.358
SRC	12.2357276191528	14.1	8.32	19.23	9.852	12.21	16.66	19.32	26.53	19.44	14.69	16.93	12.02	15.55	20.31	17.08	10.57	5.153	6.345	8.027	10.52	16	23.96	18.93	18.22	21.3	13.79	20.23	23.47	19.45	18.43	20.79	8.22	18.68	19.07	18.46	21.77	5.945	19.68	17.05	15.9	22.93	19.09	19.57	20.1	12.74	13.98	19.75	17.32
TYRO3	15.737857044237	12.47	14.82	21.07	12.22	14.71	8.961	10.96	16.68	21.92	31.48	20.45	12.81	24.08	15.68	9.656	10.32	14.35	14.38	10.93	10.24	9.53	21.7	21.9	16.78	20.8	20.69	17.4	21.6	19.67	16.09	20.29	29.24	16.91	19.49	17.6	23.23	20.15	17.81	20.37	22.33	23.18	13.96	13.88	24.07	11.09	18.64	19.8	16.73
CALM2	408.176226045176	481.1	700.7	656.7	415.3	581.1	727.2	644.5	447.2	439.4	499.7	398.2	611.3	754.1	730	360.4	245.1	268	396.6	344.9	401.7	213.8	542.2	347.1	464.2	248.3	395.8	253.7	427.4	310.9	409.9	447.8	266.3	252.5	30.08	215.8	387.3	278.2	232	196.4	294.8	312.1	409.1	547	246.2	465.9	354.8	367.4	310.1
LMTK2	3.84625926437289	3.118	3.12	2.455	2.167	2.602	2.201	2.787	3.414	3.05	2.698	4.09	3.48	3.011	3.213	3.342	2.013	3.128	1.269	2.906	1.384	3.404	2.712	1.577	1.918	2.229	1.724	2.587	2.113	0.9046	3.687	4.124	2.349	3.704	3.39	2.019	3.538	3.138	1.619	1.1	1.988	3.779	1.414	3.38	2.703	3.082	4.223	4.464	1.358
MATK	2.79735846633898	0	0	0	2.069	1.201	0.786	2.601	3.546	3.622	3.448	0.5642	1.582	1.004	1.928	1.857	1.007	1.656	0.846	1.107	0	0.8509	1.356	1.402	1.918	2.972	1.293	1.411	1.408	1.357	2.514	2.145	2.818	4.509	6.78	1.154	0.3629	4.954	5.355	8.802	2.753	2.519	1.767	2.668	1.014	2.26	2.767	5.223	6.792
ROR2	5.59471693267797	2.169	4.68	2.864	6.01	0.8005	4.087	2.229	5.515	7.625	4.497	2.539	2.847	3.512	1.8	11.88	9.563	9.201	6.345	2.768	1.661	4.425	2.26	2.453	1.438	5.449	2.586	5.88	0	4.975	7.039	3.959	8.924	3.865	8.051	5.769	4.355	1.321	5.978	4.401	3.365	4.535	6.009	6.76	7.433	3.698	7.281	11.02	6.792
CTNNB1	338.133637543491	367	624.8	492.8	336.4	427.8	537.2	420.8	385.3	459.4	381.7	348.4	447	456.8	411.1	234.7	245.9	271.1	320.6	249	269.3	250.7	327.1	312.8	289.8	248.7	301	170	335.9	259.8	431.4	387.8	441.5	293.7	249.4	217.5	271.1	161.5	88.92	251.4	264.7	289	399.4	413.4	265	399.6	219.4	271.4	237.9
FER	9.00299276522892	4.881	12.48	4.092	9.754	10.71	11.95	12.63	11.64	8.768	8.558	15.37	13.92	19.07	13.5	3.714	9.563	6.993	4.23	7.75	8.305	4.481	12.21	13.84	13.18	7.678	14.22	8.467	16.67	8.594	17.6	11.55	15.03	8.696	14.05	11.25	14.24	7.266	7.597	4.401	24.16	15.96	14.91	12.1	13.01	17.46	9.902	15.1	16.3
SIRT1	32.5185317832882	78.36	67.6	90.84	32.71	63.14	51.25	44.96	37.16	53.94	40.03	34.41	42.86	43.9	47.43	47.54	34.48	30.36	57.31	28.37	63.39	44.59	35.04	42.58	33.56	30.71	31.68	36.46	39.91	28.04	31	17.16	9.864	22.06	19.49	12.69	30.48	29.06	29.14	26.4	11.62	32.75	30.4	47.5	25.08	33.28	32.91	22.79	24.11
TNK2	23.0810316452201	5.423	9.1	4.91	20.59	13.31	14.46	17.28	17.2	20.01	14.09	18.19	8.225	21.58	17.61	18.57	11.07	15.64	10.15	9.964	6.644	10.21	12.66	18.58	15.82	13.87	15.08	12.23	13.38	10.4	12.07	11.55	14.56	11.92	24.15	14.42	19.23	14.04	25.41	21.45	26.61	18.39	11.67	12.45	20.86	11.09	14.71	19.37	14.09
EPHB4	10.8366138786105	16.54	8.84	4.092	13.99	8.205	9.118	11.15	13.66	12.96	15.14	14.81	10.12	13.8	11.44	25.25	26.17	26.87	25.8	17.85	26.57	16	16.5	21.9	20.86	34.18	18.1	51.74	14.79	32.11	12.9	11.88	3.053	16.75	22.67	46.44	27.67	14.04	51.81	33.01	18.2	28.22	4.595	11.21	11.23	9.039	18.2	22.98	20.04
FES	0.349691533661015	0	0	0	0.3941	0.8005	0.3144	0.7431	0.5253	2.287	0.8995	2.257	0	1.505	0	3.714	1.51	1.84	1.269	1.661	1.661	0	1.356	1.577	1.918	7.43	0	1.882	2.817	0.9046	2.681	0.9898	3.758	1.449	2.542	2.885	2.903	3.963	4.234	0.5501	1.529	2.016	1.414	1.423	1.267	3.287	3.203	0.3799	2.038
HCK	0.174845766830508	1.356	2.6	2.046	0.5911	0.2001	1.886	2.601	6.041	1.906	0.8995	1.975	1.265	0.5018	5.656	0.3714	2.013	2.576	1.269	3.875	0	4.425	4.069	0.7009	3.356	3.467	7.327	1.411	6.103	1.809	0.6704	4.289	2.349	0.6442	1.695	0	2.903	2.642	1.495	1.1	2.447	2.016	1.06	0.7116	0.5068	0.4109	2.33	3.799	1.019
LMTK3	1.92312963218645	0.8134	2.08	1.228	1.084	1.401	0.9432	1.858	2.364	1.906	2.548	1.693	1.898	6.021	1.8	2.228	1.51	0.3681	0.423	1.384	0.5536	3.404	0.4521	2.629	1.438	0.9907	1.724	4.939	0.939	2.035	1.676	0.6598	2.701	0.9662	2.119	1.154	1.27	2.312	1.245	0	1.835	4.535	1.237	1.779	2.956	0.6163	3.64	3.039	1.019
EPHA4	15.737857044237	14.91	27.04	22.91	18.72	22.61	16.98	21.74	23.9	17.54	27.28	12.98	28.47	18.06	19.28	14.11	6.04	15.83	16.92	10.79	10.52	13.27	11.98	16.82	19.18	12.88	12.28	11.76	15.96	14.47	34.19	15.51	12.45	9.34	17.37	16.73	8.165	10.4	10.96	12.65	20.49	19.65	15.91	13.52	8.277	27.53	4.951	17.47	8.15
FGFR2	34.0306174407688	30.1	87.62	67.92	54.66	28.22	90.87	82.3	38.34	41.2	34.81	31.21	77.98	57.7	74.81	29.71	30.2	33.93	47.94	31.41	22.15	15.66	61.86	51.17	58.73	31.45	69.17	17.4	51.64	45.91	52.79	45.13	22.57	34.13	34.89	27.59	41.34	25.32	37.86	25.42	47.41	50.74	58.8	64.58	20.83	65.54	29.12	11.76	47.75
HIF1A	60.8397223449495	114	113.4	148.3	57.24	113.5	84.58	66.14	77.48	102.2	82.75	78.56	79.87	121.2	99.47	52.74	81.29	59.26	64.93	58.95	88.03	98.53	90.87	76.93	86.78	67.86	90.29	63.03	92.49	76.89	69.38	68.79	70.93	57.65	54.45	61.16	58.07	68.2	65.88	70.14	69.43	65	71.4	64.75	79.73	86.08	69.89	58.12	47.03
ROR1	0	0.2711	0	0	0.197	0.2119	0.3144	1.486	0	0.3812	0.5996	1.128	0.3163	1.004	0.6427	0	0	1.104	0.846	1.107	0	0.3404	0	0	0.4794	0.4953	0.862	0.4704	0	0.4523	1.006	0.3299	0.2349	0	0	0	0.1815	0	0.2491	0	0	0.5039	1.06	1.601	3.378	0.8217	0	0.1899	0.3396
AXL	1.04890079803391	0	1.04	0	0.8867	0	0	0.3716	0.2626	0	0	0.2821	0	0.5018	0.2571	1.486	5.537	0.3681	0.846	0	0	0	0.4521	0.7009	0	0.4953	0.431	0	0.939	0	1.341	0.6598	2.231	0.9662	2.542	2.019	1.542	3.963	1.993	1.1	3.365	1.512	4.065	1.067	2.365	1.233	0	1.235	0.849
DDR1	10.8366138786105	17.9	18.2	12.07	23.35	16.41	22.32	20.44	20.75	20.59	19.64	17.49	24.99	19.32	22.49	17.08	17.11	13.99	31.94	16.33	21.04	14.12	16.66	17.87	12.95	17.34	16.38	19.05	26.76	16.74	17.26	13.36	14.68	8.696	20.34	20.19	16.82	7.927	26.78	17.33	18.35	11.34	20.15	13.52	10.22	19.11	18.64	17.38	14.26
EPHB6	3.84625926437289	0.8134	0	0.4092	3.547	7.805	1.258	4.83	1.051	6.862	3.748	4.513	0.949	0.5018	2.828	0.7428	0.5033	4.049	1.269	2.214	7.197	6.126	1.356	0.3505	5.274	0.9907	0.862	10.82	6.103	1.357	8.715	5.114	0.4697	0.9662	1.695	10.38	1.452	1.321	7.224	8.251	1.223	1.512	2.121	1.779	3.463	10.68	9.902	2.849	1.528
NTRK1	0	1.356	0.52	0	0.5911	0	0	0	0.2626	0	0.2998	0.8463	0.949	1.004	1.028	1.486	0.5033	1.104	0.423	0.2768	0.5536	0.3404	0.9042	0.3505	0	1.486	0	0	1.408	0	0.3352	0.3299	0.4697	0.3221	1.271	0	0.5444	0.6606	1.245	0.5501	0.9176	0	0.3535	0.3558	0.6757	0.8217	0	0.9497	1.189
BMPR1A	33.7438425746949	22.78	43.68	76.72	29.75	33.75	43.86	39.76	30.16	33.17	33.43	38.43	33.48	38.13	36.63	17.46	14.6	12.51	24.25	14.25	15.78	12.59	29.16	36.57	18.25	16.35	26.94	18.35	29.58	20.58	31.34	20.46	37.58	20.61	23.09	16.73	18.96	18.33	8.677	12.93	19.89	21.42	29.87	30.78	41.81	26.3	31.74	24.04	25.49
EPHB3	7.34317460098304	0	0	0	2.365	0	0.3144	1.858	3.939	0.7625	2.099	4.513	0.3163	0	0.5142	5.199	7.55	4.417	1.692	1.384	0.5536	0	0.9042	1.752	0	0	0.431	0.4704	0.4695	0.4523	2.346	1.65	8.102	9.179	12.71	11.83	7.077	2.972	32.63	24.2	17.43	15.37	6.009	2.491	7.095	9.45	14.56	14.25	10.87
FGFR4	7.34317460098304	5.423	1.56	5.728	5.123	3.102	4.402	3.901	11.69	4.575	4.797	6.77	4.587	5.519	3.599	1.486	5.285	5.705	2.538	3.875	1.661	3.914	4.069	4.907	3.356	3.963	7.973	3.763	2.347	2.714	3.352	6.928	9.277	7.569	6.78	2.596	7.167	7.596	3.861	0.275	6.117	3.527	7.777	5.337	9.122	3.698	8.445	8.452	7.811
INSR	40.9132142265422	29.01	23.92	26.6	53	44.23	41.82	56.48	41.76	44.6	50.97	39.21	55.36	37.63	47.82	104	65.93	82.08	93.69	115.1	89.14	74.88	54.25	37.85	51.06	55.97	42.24	63.74	38.5	47.72	33.46	43.22	31.24	33.17	31.14	46.15	42.1	19.49	62.52	53.91	30.43	43.84	47.13	52.84	31.25	40.68	30	36.28	33.62
EPHB1	0	0.5423	0	2.046	0.7882	4.803	0	0.7431	0.2626	5.909	0.5996	0.8463	0.6327	0.5018	1.028	1.486	1.007	1.104	0.846	0	3.876	6.807	0.4521	0	0.9589	0	0.431	0.4704	0.4695	0	0.6704	0.4949	0.2349	0.3221	0.8474	0.5769	0	0	0.2491	0.5501	1.223	0	0.707	0.7116	0.1689	0.8217	2.621	0.1899	0.3396
FGFR3	17.1369707847794	10.3	3.64	0.8183	5.222	1.201	4.402	4.644	10.77	3.431	6.146	6.77	7.276	9.533	5.656	23.77	48.07	12.15	25.8	8.027	2.768	9.7	5.877	17.87	4.794	7.926	15.95	3.293	3.756	8.594	12.23	10.56	18.55	11.27	22.88	13.27	11.79	19.32	25.53	22	22.33	12.35	12.73	9.251	26.1	11.5	8.445	21.37	13.58
FLT4	3.49691533661015	0.8134	2.08	4.501	1.773	2.902	0.9432	2.972	5.778	2.669	3.748	1.975	1.898	0	5.913	0.7428	0	1.472	1.48	1.107	2.768	2.382	0.4521	0	0.9589	0	0	1.411	1.878	0.4523	4.693	0.9898	0.2349	0.3221	0	3.462	0.9073	0.6606	1.993	3.851	2.447	3.023	2.474	1.779	0.8446	1.438	3.786	0.5698	1.019
RET	4.37114417076269	6.101	4.68	0.8183	4.433	5.303	2.83	6.874	4.596	5.147	2.249	2.821	6.168	6.523	7.712	5.199	10.82	6.257	3.384	4.982	4.429	5.276	5.651	8.411	8.151	3.22	1.939	2.822	4.225	3.392	3.352	3.959	4.815	4.509	4.661	4.039	1.815	3.303	3.363	8.251	4.129	7.055	6.009	3.558	6.841	3.903	1.456	7.313	2.547
[truncated: 13 more columns]
