# Supplementary material for: Application of modular response analysis to medium- to large-size biological systems
Source: PLoS Comput Biol. 2022 Apr 20;18(4):e1009312. doi: 10.1371/journal.pcbi.1009312 (PMC9060349; doi:10.1371/journal.pcbi.1009312)
Supplement: S1 Text — (ZIP) [file pcbi.1009312.s005.zip › code_paper/Application_MRA.R]

library(data.table)
library(foreach)
library(progress)
library(parallel)
library(doSNOW)
library(Matrix)
library(minet)
library(optR)
library(parmigene)
source("Modified_MRA.R")

ACTA_replicat1 <- data.matrix(read.csv("ACTA_replicat1.txt",sep="\t"))
ACTA_replicat2 <- data.matrix(read.csv("ACTA_replicat2.txt",sep="\t"))
binary_matrix_String_64 <- data.matrix(read.csv("binary_matrix_String_64tk.txt",sep="\t"))# no filter
condition <- "ACTA"
R <- data.matrix(read.csv("R-ACTA.txt",sep="\t",check.names=F))

# X solution
cores <- 4 # user can change the number of cores
X <- Solving_plus_Computing_time(R = R, cores = cores) 
Solution <- lapply(1:length(X[[2]]), function(i) connectivity_vect(unlist(X[[2]][[i]]$beta),i))

# Matrix of local interaction strength 
rij <- do.call("rbind", Solution)
dimnames(rij) <- list(rownames(R),rownames(R))
rij <- rij[order(rownames(rij)),order(colnames(rij))]

# CLR heuristic in addition to MRA
eij <- MRA_CLR(r= rij)
eij <- eij[order(rownames(eij)),order(colnames(eij))]

# compute the MI and apply the MI_based methods
# 1
tab1 <- ACTA_replicat1
tab2 <- ACTA_replicat2
dm <-  0.5*(tab1+tab2)[,-1]
MI <- build.mim(dataset = t(dm),estimator="spearman")
MI <- MI[order(rownames(MI)),order(colnames(MI))]
clr <- minet(MI, method="clr")
mrnet <- minet(MI, method="mrnet")
aracne <-parmigene::aracne.a(MI)

# 2 
# Benchmarking study using STRINGdb as reference network 
# choose uniform selection for all algorithms (top 10%-20% for example) 

p <- c(0.1,0.2)
ConfusionMatrices = list()
for(i in 1:2){
  
  MRA <- Benchmarking(eij = rij,ref = binary_matrix_String_64,top = p[i])
  MRA_CLR <- Benchmarking(eij = eij,ref = binary_matrix_String_64,top = p[i])
  CLR <-Benchmarking(eij = clr,ref = binary_matrix_String_64,top = p[i])
  MRNET <-Benchmarking(eij = mrnet,ref = binary_matrix_String_64,top = p[i])
  ARACNe <-Benchmarking(eij = aracne,ref = binary_matrix_String_64,top = p[i])
  ConfusionMatrices[[i]] <-  data.frame(MRA =t(MRA),MRA_CLR=t(MRA_CLR),CLR=t(CLR),MRNET=t(MRNET),ARACNe=t(ARACNe))
}
ConfusionMatrices

# In silico data
Syn_data <- read.table("Frank_expression_output_50TFx50TA.txt",header = T)
Ref_network <- read.table("Frank_Reference_50TFx50TA.txt",header = T)
R <- Global_Response_Matrix(Wt = (Syn_data[,1]),Ko = (Syn_data[,-1]))
cores <- 4 # user can change the cores number
X <- Solving_plus_Computing_time(R = R, cores = cores) 
Solution <- lapply(1:length(X[[2]]), function(i) connectivity_vect(unlist(X[[2]][[i]]$beta),i))

# Matrix of local interaction strength 
rij <- do.call("rbind", Solution)
dimnames(rij) <- list(rownames(R),rownames(R))


# CLR heuristic in addition to MRA
eij <- MRA_CLR(r= rij)
MI <- build.mim(dataset = t(Syn_data[,-1]))
clr <- minet(MI, method="clr")
mrnet <- minet(MI, method="mrnet")
aracne  <- aracne.a(mi = MI)

# 2 
# Benchmarking study using STRINGdb as reference network 
# choose uniform selection for all algorithms (top 10%-20% for example) 

p <- c(0.1,0.2)
ConfusionMatrices = list()
for(i in 1:2){
  
  MRA <- Benchmarking(eij = rij,ref = Ref_network,top = p[i])
  MRA_CLR <- Benchmarking(eij = eij,ref = Ref_network,top = p[i])
  CLR <-Benchmarking(eij = clr,ref = Ref_network,top = p[i])
  MRNET <-Benchmarking(eij = mrnet,ref = Ref_network,top = p[i])
  ARACNe <-Benchmarking(eij = aracne,ref = Ref_network,top = p[i])
  ConfusionMatrices[[i]] <-  data.frame(MRA =t(MRA),MRA_CLR=t(MRA_CLR),CLR=t(CLR),MRNET=t(MRNET),ARACNe=t(ARACNe))
}
ConfusionMatrices
