# Supplementary material for: Application of modular response analysis to medium- to large-size biological systems
Source: PLoS Comput Biol. 2022 Apr 20;18(4):e1009312. doi: 10.1371/journal.pcbi.1009312 (PMC9060349; doi:10.1371/journal.pcbi.1009312)
Supplement: S1 Text — (ZIP) [file pcbi.1009312.s005.zip › code_paper/Frank_expression_output_50TFx50TA.txt]

V1 V2 V3 V4 V5 V6 V7 V8 V9 V10 V11 V12 V13 V14 V15 V16 V17 V18 V19 V20 V21 V22 V23 V24 V25 V26 V27 V28 V29 V30 V31 V32 V33 V34 V35 V36 V37 V38 V39 V40 V41 V42 V43 V44 V45 V46 V47 V48 V49 V50 V51 V52 V53 V54 V55 V56 V57 V58 V59 V60 V61 V62 V63 V64 V65 V66 V67 V68 V69 V70 V71 V72 V73 V74 V75 V76 V77 V78 V79 V80 V81 V82 V83 V84 V85 V86 V87 V88 V89 V90 V91 V92 V93 V94 V95 V96 V97 V98 V99 V100 V101
TF1 389.854 197.914 579.436 85.7077 316.94 394.019 186.578 85.6164 714.848 143.802 201.235 2199.11 2549.31 158.174 802.931 390.247 37.5119 275.932 648.421 26.8595 173.492 499.461 183.072 673.387 141.503 99.3592 146.334 1705.96 450.509 395.445 3099.04 675.935 274.77 36.7759 150.06 4.74084 86.2581 78.0257 37.9924 46.3294 84.7001 122.104 404.928 206.069 50.9536 267.359 29.0884 41.9461 76.5429 111.115 207.044 225.806 135.051 110.302 100.079 1165.97 199.553 22.1426 228.704 145.538 1815.16 5.39295 784.842 1074.56 1496.48 95.8177 32.5838 124.86 5.66527 190.714 59.7827 222.114 301.828 74.0019 58.7343 120.826 30.8413 403.589 752.603 363.322 44.4157 117.625 312.763 558.358 89.1585 161.097 263.862 1026.42 24.6944 340.741 202.231 948.465 261.04 17.1154 208.907 249.252 61.3705 322.054 736.976 1084.7 37.1341
TF2 107.025 156.787 75.9424 261.038 164.299 131.449 141.608 114.682 123.264 139.908 63.2737 120.15 98.1316 203.66 165.569 109.02 258.372 186.581 115.886 332.192 84.6068 146.464 156.458 166.218 240.457 150.46 178.32 69.1742 138.688 336.208 69.6394 108.375 192.317 141.294 144.084 257.601 132.004 126.366 231.747 353.33 228.248 144.557 208.549 78.928 130.679 172.288 234.974 201.519 154.296 314.34 284.355 91.0044 171.885 102.459 130.378 204.416 175.932 379.105 114.256 149.966 57.3515 235.151 59.5617 83.8259 58.8358 166.084 206.172 168.261 540.66 115.804 184.854 137.252 180.377 174.405 253.05 224.98 227.03 138.173 115.31 101.823 233.827 236.372 129.34 76.6303 128.308 144.941 222.369 89.4111 220.652 104.311 118.621 137.16 106.699 133.234 199.081 238.094 210.517 115.324 83.4694 95.9172 202.277
TF3 202.814 151.563 180.583 107.71 195.473 159.706 78.7611 117.621 158.817 166.694 185.044 216.249 174.159 147.489 225.669 159.067 92.5616 130.368 214.317 137.733 106.859 212.828 178.975 186.996 170.52 116.034 176.2 270.675 140.626 260.126 228.117 244.717 222.942 119.539 87.9274 127.647 126.016 192.391 161.982 137.403 99.7072 150.969 148.758 122.959 73.9933 158.765 140.373 132.265 138.257 163.691 160.464 165.622 170.922 142.923 107.168 148.942 162.815 88.8795 153.438 212.28 260.391 83.4902 223.201 148.721 243.171 136.054 125.116 127.246 112.399 145.658 102.69 151.679 142.428 157.866 140.961 178.932 115.807 146.59 219.69 209.462 111.499 92.1114 150.959 149.651 157.356 143.41 246.961 154.282 114.114 144.295 103.646 144.095 94.5897 105.561 185.805 179.008 125.25 133.439 94.853 189.013 132.127
TF4 169.66 128.92 92.9442 134.135 106.11 110.699 111.114 192.141 72.8546 129.904 222.629 51.6577 53.2338 147.253 64.2103 72.0909 373.999 200.489 92.9503 304.277 174.106 61.2327 120.054 83.1956 208.662 182.359 148.247 58.5294 147.81 103.434 43.3333 76.4142 119.028 409.559 227.007 944.35 170.207 177.797 265.082 136.58 145.76 185.679 164.252 221.493 281.221 113.148 352.698 207.882 182.895 178.212 150.517 106.432 69.3113 164.05 183.526 44.8766 131.853 245.023 130.051 142.169 65.7688 761.303 95.0646 92.0033 65.551 176.066 319.077 186.313 592.009 221.817 219.459 102.097 110.088 183.753 317.072 180.746 195.345 121.75 53.3056 61.1922 338.44 226.54 55.4904 79.0378 194.387 131.984 86.1747 70.6242 271.124 72.281 158.436 68.1032 110.793 434.818 147.318 132.348 249.778 168.941 68.758 52.4101 246.862
TF5 169.464 139.61 146.517 187.171 45.6042 98.5214 61.1932 163.655 98.5457 239.73 195.96 53.1642 72.277 138.611 169.049 130.755 549.75 110.757 78.3316 336.589 237.854 105.724 138.148 52.8247 109.745 222.354 256.631 74.0198 43.5103 109.705 82.9795 93.0649 208.713 188.666 173.624 209.126 132.28 342.292 279.913 215.787 66.6032 124.037 95.1121 67.4762 187.467 115.492 195.753 418.203 114.687 112.928 135.407 247.421 274.094 178.738 412.208 71.0005 180.052 310.412 337.576 264.469 96.521 113.2 96.3296 90.9871 80.4658 225.019 127.911 164.911 601.303 143.935 199.846 249.376 88.4624 214.883 251.785 77.8806 248.083 28.9393 192.631 266.594 88.8263 110.95 262.949 281.744 161.486 163.673 132.689 79.3407 353.68 184.438 249.053 199.64 116.539 250.234 113.714 40.9228 170.04 88.8419 204.025 106.674 282.983
TF6 372.614 225.724 298.11 87.6708 567.681 469.043 199.884 72.2355 462.206 124.098 132.899 1254.04 1677.29 107.482 1096.96 219.859 40.4952 220.546 528.771 23.5947 150.681 367.42 163.673 833.393 173.618 58.1511 180.018 1763.24 259.801 679.735 2874.45 668.062 310.725 38.3254 122.671 4.388 127.179 81.9831 36.4329 64.6112 248.122 86.6972 203.609 266.318 26.9907 199.404 21.4156 45.7185 99.1234 106.26 132.858 198.811 193.501 76.5275 181.436 1137.84 218.682 22.4974 270.271 153.464 2945.83 7.09025 697.64 884.121 1070.97 153.019 46.2797 88.6765 6.00646 291.473 51.9377 286.518 438.485 74.231 73.2403 91.7593 31.7925 647.021 1077.7 601.251 34.8707 101.882 457.107 389.116 93.2243 193.767 247.652 707.786 15.8312 259.742 159.636 802.855 150.706 17.6053 193.636 246.076 66.498 233.59 567.837 1219.55 39.5986
TF7 200.382 319.126 310.058 82.5115 282.346 263.483 217.88 112.331 542.159 89.8943 332.337 838.277 1371.38 204.274 319.668 297.093 41.7887 179.69 316.94 37.2861 174.092 294.458 162.349 678.887 105.916 71.6937 195.546 809.833 253.869 327.452 1088.87 343.229 210.194 59.4627 152.444 19.5469 122 85.2491 58.4257 65.5493 133.29 127.21 266.807 330.604 51.0076 183.984 51.5521 71.2022 84.5451 86.8241 135.858 140.995 85.5637 193.262 107.157 531.17 170.167 44.0664 208.878 171.134 845.541 30.7545 474.695 423.159 821.749 94.194 68.0874 121.569 7.22235 205.028 87.9851 182.534 151.563 65.0206 57.2349 100.904 38.266 357.508 376.344 373.517 117.254 154.82 250.982 312.173 128.735 155.569 192.626 623.173 25.8787 189.237 90.651 260.961 251.579 28.2023 176.377 273.229 80.7476 178.267 286.983 567.953 54.5936
TF8 37.282 143.563 3.8079 2480.48 11.7733 14.9678 121.209 392.059 2.94427 176.86 16.2288 0.398648 0.0799126 180.763 7.94044 10.1568 1742.08 95.5102 6.67906 68758.3 138.482 4.40058 56.4401 11.322 370.55 801.429 489.836 0.0888622 99.3591 24.0633 0.0175947 3.00015 51.4382 8753.41 202.021 1797350 242.723 473.072 18037.7 2208.36 1660.91 171.137 32.2592 23.0102 2318.59 46.1379 11921.2 1198.95 943.977 1952.12 353.928 20.1085 243.865 250.199 139.978 3.0734 98.2707 24182.6 18.1038 116.969 0.168048 476987 1.24651 1.81964 0.370424 451.812 5481.25 343.02 1869300 49.9962 2572.63 41.7274 99.0188 245.383 1556.79 304.475 5075.91 33.8142 0.970307 5.90477 5145.36 249.282 10.2856 7.34515 437.086 155.316 46.909 0.90649 33914.5 15.5111 60.0153 2.67302 23.7496 15844.1 92.7886 290.605 1211.73 23.3415 2.47935 2.06659 9438.8
TF9 123.243 171.244 174.694 141.932 88.2057 127.81 95.338 133.526 138.047 79.3651 241.158 125.013 145.885 102.396 139.673 147.768 217.94 220.764 161.228 88.3168 154.158 148.243 150.232 99.069 152.243 183.222 127.382 128.209 102.449 114.086 88.0439 104.242 149.251 132.527 113.428 128.45 141.737 143.102 163.269 150.424 134.768 208.681 162.888 191.847 175.756 84.777 173.876 227.553 211.457 90.6327 66.6594 209.881 164.87 278.625 109.478 81.5952 158.938 127.185 169.115 111.131 167.337 235.941 170.94 91.3356 182.588 91.3218 153.802 161.18 136.648 174.263 139.436 214.378 122.858 198.249 247.825 210.514 145.035 112.492 173.274 129.26 117.68 126.284 107.67 181.002 96.0469 164.212 190.452 117.562 144.983 95.5716 107.809 163.575 130.682 339.419 132.538 105.38 131.727 134.76 167.917 157.362 284.183
TF10 55.4944 111.897 20.3983 343.451 23.7205 57.112 27.2371 219.415 15.4028 214.418 38.2429 2.88121 1.7887 165.496 19.2639 25.5192 1270.73 52.1216 17.7288 2574.85 185.289 19.4655 134.11 11.2319 94.9266 629.413 205.289 2.24819 30.3459 29.1894 1.89475 13.7691 178.582 463.796 260.717 9742.07 190.739 363.435 1958.19 909.281 175.429 206.858 36.187 28.1973 863.437 52.8979 2580.02 1371.7 323.211 328.971 211.356 65.5136 400.874 171.383 236.177 6.49444 104.928 2345.19 295.27 184.8 3.83649 4105.48 17.0445 27.0974 4.46038 260.71 415.621 165.673 81364.5 151.523 763.64 214.331 99.7858 593.311 696.667 204.453 1060.63 9.10841 20.4002 53.8167 345.381 102.688 39.9951 62.8349 231.352 161.594 99.9499 12.2943 2430.76 111.965 150.887 43.7514 69.1023 1691.71 103.533 33.4884 313.621 45.0672 23.0838 11.5706 1455.5
TF11 175.311 151.465 135.032 176.87 124.585 165.233 173.121 102.09 80.0538 87.8402 139.863 86.6674 81.7306 172.933 128.468 149.893 175.102 186.274 126.091 194.474 136.871 168.813 128.093 150.677 171.687 170.981 156.428 102.595 148.036 119.6 90.1552 93.5136 99.494 160.638 140.91 220.696 148.154 164.861 189.798 178.331 136.789 103.463 101.504 89.1917 174.363 122.673 158.853 138.811 131.967 137.294 197.67 69.8304 167.569 166.749 142.226 73.8452 145.792 121.322 178.031 134.841 89.5386 223.441 100.515 142.002 123.668 171.441 150.884 185.428 242.446 163.721 191.058 145.195 133.752 128.949 145.598 153.979 161.822 117.759 94.0061 217.918 212.071 94.3493 170.708 177.751 127.737 128.354 125.47 104.925 188.241 138.945 187.189 98.1973 129.255 263.873 165.903 85.2587 177.284 143.262 129.673 102.157 130.494
TF12 311.166 213.701 284.036 113.606 379.139 315.074 401.427 87.4634 733.276 89.4188 203.706 1925.98 2135.99 144.184 569.365 374.737 44.4397 421.904 634.099 45.8212 72.9644 465.973 121.377 669.739 157.357 40.5742 128.964 971.269 479.474 476.029 1476.26 681.922 201.413 77.7634 143.639 12.3733 86.8219 75.4825 49.6025 47.5274 223.536 103.714 446.388 538.186 41.3924 336.678 29.4838 37.0982 107.138 159.971 164.072 174.574 73.149 135.961 82.0495 1056.57 101.206 31.1504 101.35 99.479 1025.57 57.3816 624.637 314.655 906.338 120.317 42.2597 200.504 3.84638 80.2211 57.5115 109.07 219.665 57.0421 52.3941 161.398 49.6251 1091.15 313.484 237.023 94.5697 196.967 187.779 185.437 100.018 121.747 177.53 926.559 28.8278 111.038 171.131 349.992 212.183 31.9486 240.734 888.496 163.491 295.664 245.079 675.449 66.018
TF13 54.1473 100.151 16.9601 645.409 29.6979 46.6567 109.869 283.645 17.4132 218.201 45.9975 7.5635 3.15409 197.016 28.256 36.32 665.396 78.9851 31.8495 4675.95 172.781 22.8798 91.0195 45.2192 150.943 300.503 218.477 3.66472 45.8111 33.6724 1.18542 14.4543 75.0548 1835.13 198.326 29057.3 174.012 410.067 1604.21 665.475 359.603 181.914 46.8971 74.0489 917.434 104.038 2119.32 434.872 498.262 378.422 198.907 89.0058 153.796 210.993 143.099 11.8505 168.316 2691.16 70.8206 174.203 3.21122 16611.1 11.1198 10.1738 6.88285 284.915 1474.16 201.189 45228 91.1945 719.243 55.0828 108.02 221.15 497.022 356.537 1040.8 65.2218 8.89201 36.0451 1125.71 153.702 24.6766 32.1694 248.095 149.479 90.9393 8.03459 3052.22 47.5105 82.7472 17.0644 78.7905 2936.67 129.763 167.902 424.425 80.5421 15.9989 12.4496 2343.43
TF14 360.207 225.95 1144.4 25.4894 549.384 506.182 207.131 100.482 1440.34 161.117 459.874 4115.41 7715.6 116.576 686.403 623.415 41.6004 344.691 986.707 10.0036 135.455 577.194 216.192 747.175 127.385 43.6672 66.9396 7480.22 262.793 379.492 14246.3 929.43 171.969 20.2165 87.6982 2.10228 131.941 65.5047 8.65523 20.3794 66.5061 120.493 546.127 602.065 29.1719 258.318 10.6905 22.7607 49.6731 27.2965 65.3319 464.34 94.4681 146.825 106.738 1552.2 210.687 10.1185 248.507 92.0209 6686.43 2.80836 1876.66 1562.17 3765.67 79.673 29.7956 119.727 0.661086 232.204 24.6975 160.539 241.329 59.7588 29.7716 109.797 13.6759 319.441 2140.45 580.51 51.7038 69.0718 597.282 476.687 83.3274 156.344 239.567 2075.8 9.19307 365.838 210.486 858.714 333.76 16.578 105.679 149.974 54.1599 434.059 1211.91 1484.29 15.5606
TF15 177.244 143.618 155.981 62.5058 127.908 146.06 162.038 205.462 344.506 199.55 463.295 197.522 230.49 113.939 106.287 140.383 220.027 135.646 129.023 77.4277 154.614 106.854 193.945 103.976 154.781 181.489 86.3241 161.665 105.007 82.6256 146.594 106.068 76.774 85.9997 148.915 136.912 175.694 143.161 62.4361 87.0193 75.7064 150.917 141.046 300.601 204.701 144.21 193.762 164.987 100.554 96.6346 97.2293 333.703 138.042 292.688 194.236 124.022 112.813 134.223 153.338 139.314 207.431 199.056 192.84 284.535 298.38 88.9591 89.8187 120.003 47.8767 110.564 124.942 162.653 124.787 119.006 198.95 153.029 83.6586 229.535 183.412 88.8778 132.11 167.864 195.717 152.151 101.07 121.148 133.883 171.033 178.764 87.6657 170.63 154.691 77.5388 260.291 130.274 89.5302 144.631 152.617 284.859 171.803 132.636
TF16 130.617 104.686 99.8521 79.2468 99.492 103.268 71.6319 180.205 100.056 140.95 292.744 56.2353 96.337 142.02 56.5478 113.942 351.457 179.783 67.7937 164.954 216.964 124.424 152.405 48.2141 157.426 243.915 165.715 130.075 36.0066 56.3563 64.3244 82.9963 165.812 252.703 197.224 400.382 136.632 134.319 158.352 276.518 73.4926 179.444 109.646 117.415 505.63 164.8 223.963 299.568 167.625 120.145 75.0052 260.799 159.588 317.342 279.175 30.4177 94.1956 209.884 297.314 151.522 111.281 415.3 163.851 151.682 90.5134 160.436 112.103 164.949 466.578 157.389 174.77 196.266 76.5429 179.556 276.996 207.231 377.53 54.1593 83.9926 124.395 114.294 121.184 165.749 117.957 171.665 171.356 109.88 67.2577 289.768 219.619 190.143 123.03 164.128 476.708 165.946 53.4254 140.825 156.202 129.24 73.4647 243.404
TF17 137.967 139.664 191.109 150.647 100.561 147.835 137.762 197.817 91.7542 158.913 129.661 48.6658 100.943 135.03 100.204 113.19 209.513 91.1844 110.694 215.995 159.113 99.9588 187.904 72.665 105.548 239.867 147.54 135.586 139.443 94.0112 96.5154 88.93 86.1101 133.743 262.421 277.748 145.963 336.651 188.484 152.21 108.769 215.51 99.4727 92.3609 249.297 141.627 208.216 233.092 148.736 102.54 90.156 122.423 132.502 291.011 193.32 105.137 135.592 186.688 191.108 151.838 139.058 134.572 88.3539 99.174 73.1447 86.6423 231.408 132.955 355.592 108.747 166.254 167.019 118.79 186.061 224.137 155.381 294.381 73.8627 101.169 134.036 107.547 95.7962 183.575 119.107 190.007 179.136 164.146 71.5884 232.616 185.654 161.54 168.607 159.809 303.572 118.796 63.7452 190.41 161.097 126.647 96.8943 232.648
TF18 143.524 223.13 132.072 215.5 123.693 168.309 337.138 110.753 187.223 96.558 101.365 356.125 219.433 154.731 213.904 109.79 69.3367 340.093 149.127 210.767 108.06 170.401 100.905 194.107 219.406 118.932 99.0028 203.166 308.95 227.359 223.533 212.974 116.311 141.454 136.474 109.275 188.212 116.334 137.501 142.326 228.617 96.3093 232.441 179.024 101.79 234.999 103.284 115.223 151.53 176.789 242.715 86.9064 132.264 135.195 113.143 416.022 118.669 81.0065 95.4672 150.145 185.83 205.713 144.626 141.799 173.938 133.163 115.115 140.901 82.1541 173.527 106.165 116.316 185.807 131.809 129.139 180.244 125.272 444.669 97.6613 108.898 360.273 184.799 120.276 103.034 141.967 167.45 185.042 176.591 129.636 76.3848 149.717 116.294 235.452 75.314 130.91 436.058 214.122 136.951 130.713 196.4 99.7676
TF19 574.5 175.461 1264.6 41.8935 1333.6 1280.85 378.675 49.4462 3137.46 126.068 494.047 20163.3 34142 151.716 2337.04 535.276 7.27085 401.89 3245.57 4.35658 72.5931 1131.2 187.618 2012.59 142.549 18.1901 76.5277 14282.6 837.551 1468.78 37451.1 2974.31 239.338 15.7457 97.2099 0.426309 99.1361 33.5835 5.49493 18.0977 153.497 101.193 927.675 458.572 11.0656 313.361 4.04493 18.3388 41.475 55.2334 127.797 294.632 83.2455 113.488 95.9469 12197.2 131.09 4.56131 150.277 125.708 14918.1 0.835026 2109.92 2056.75 6497.68 70.0957 14.4672 99.685 0.0911429 254.982 22.569 154.752 478.39 36.9333 25.0075 70.3284 8.59673 2215.34 4059.9 1073.79 26.6075 127.663 687.657 328.65 58.6853 159.476 408.901 6788.93 6.08683 380.855 129.502 2532.12 234.986 3.35943 161.291 836.696 34.8906 519.125 1415.82 7791.7 9.2333
TF20 46.1607 72.3531 5.77067 869.88 11.9673 16.1333 55.0814 387.04 3.21198 239.192 45.1374 0.489397 0.277003 136.428 5.75025 17.951 4753.95 38.1906 6.92906 8344.93 247.154 9.22445 66.1674 4.17559 199.704 1668.89 166.702 0.292668 22.1393 10.5013 0.170098 5.09433 51.998 2018.77 214.3 265920 273.98 693.747 5143.35 2229.61 221.721 223.953 17.5215 15.1342 4392.31 45.9822 4866.46 1839.12 713.777 619.505 136.541 76.6143 233.892 403.83 170.667 1.17803 138.998 12315.3 81.8009 144.103 0.356041 79009.2 3.52722 4.65236 1.37096 228.493 1763.65 219.789 707076 97.2233 1903.83 79.5469 57.8505 723.907 1543.21 303.611 3809.81 10.674 3.60994 14.483 1084.24 121.74 26.9292 25.2095 435.826 113.839 29.8274 1.90848 10137.2 33.125 152.617 4.73356 43.1374 12107.1 96.4459 22.0268 686.016 39.0623 8.71682 2.43764 4074.73
TF21 100.746 107.212 20.1885 665.807 18.3485 42.9182 121.095 331.436 13.5328 116.009 66.8982 3.9471 1.93747 202.215 21.1578 21.5718 1008.94 77.5725 19.6869 3079.26 244.691 11.076 93.5866 19.9377 120.626 487.068 231.179 1.4535 38.4218 35.2722 0.910052 12.3862 49.8312 1280.01 263.761 21145.4 171.413 420.913 2150.41 1313.26 194.992 178.288 36.1991 39.7589 1195.44 64.2765 2770.9 734.479 382.976 308.928 213.457 64.4846 347.844 332.639 107.483 8.38615 110.955 3681.35 64.0078 166.431 2.08319 11292.2 12.887 11.3107 4.21643 246.278 948.959 211.632 68994.1 90.2926 780.95 82.5286 62.2806 277.88 885.345 160.353 1119.75 40.517 7.22281 25.1857 683.187 140.154 33.6324 32.0797 243.517 136.105 62.7619 6.13182 3047.25 64.8309 108.863 9.86572 61.6837 2093.08 137.658 91.1924 538.441 45.5284 15.7066 8.08438 2289.17
TF22 49.4013 85.9123 22.3698 422.397 14.2881 36.7452 60.5273 504.885 11.6168 329.24 73.8508 1.49206 1.21687 138.674 15.6442 37.941 1852.42 59.0617 22.6052 2848.34 185.375 26.1908 99.5951 15.5381 164.778 714.969 263.38 2.34309 45.5932 28.324 1.48228 10.6111 115.21 1222.81 238.942 25783.7 155.862 350.835 1633.43 692.218 156.815 226.264 41.0942 44.4786 1414.17 58.3293 4055.13 1053.84 404.888 263.881 326.126 35.8095 243.367 126.416 146.62 8.39275 141.015 2713.06 118.128 139.009 2.1613 9989.02 6.74057 14.6758 4.26892 273.393 899.433 206.047 73997 73.487 725.524 132.696 80.2297 460.36 1089.07 187.989 1683.29 17.3705 14.5416 43.5464 740.427 158.051 44.0365 55.5061 289.746 120.348 51.8657 7.57823 2476.18 77.69 129.793 10.4871 77.1605 3287.8 136.146 48.0279 323.131 32.2769 32.6678 6.87044 2114.53
TF23 55.7004 88.3168 32.2167 316.064 34.741 49.0089 106.905 210.518 24.185 210.75 33.9094 7.10714 6.78803 129.728 45.1295 48.8363 842.211 89.8568 42.0424 2565.98 228.152 31.4625 120.971 42.8351 141.142 497.848 318.137 5.84296 69.6812 52.322 3.5863 19.1355 126.491 840.244 241.158 5180.95 178.624 232.309 899.124 409.11 202.55 216.589 75.2997 40.7082 466.098 78.6376 905.712 481.008 309.628 411.43 234.946 86.5205 328.779 106.785 194.081 25.3441 240.709 2007.47 98.5834 170.537 12.0879 2202.01 21.6476 22.2489 9.4732 230.476 464.004 207.529 27261.7 99.5465 582.713 179.944 123.126 412.953 662.94 150.378 1021.43 30.4846 19.9105 66.028 620.4 125.306 59.4988 64.9007 283.15 136.805 109.504 10.6372 1407.68 85.5032 140.541 38.2494 87.7392 829.739 143.392 79.2461 294.952 64.1463 25.311 25.8969 876.24
TF24 120.308 104.318 49.1026 334.3 65.4288 107.143 222.39 199.028 50.5607 172.082 66.4524 23.645 10.991 208.441 39.3292 81.598 326.686 116.412 59.7695 993.909 135.123 47.1243 147.868 54.1005 186.507 296.325 217.574 14.3585 96.3005 102.099 9.3324 60.0966 123.524 765.967 122.378 1744.35 170.753 228.855 689.537 413.218 341.018 236.413 91.5834 54.4729 310.285 83.8354 540.192 377.145 425.095 419.822 315.096 70.2396 192.183 150.605 102.196 44.5856 151.405 848.968 68.7301 133.306 16.11 1384.77 34.2477 41.2672 23.1855 198.683 506.756 241.966 2623.66 68.2625 452.501 99.8587 153.891 156.649 327.435 294.138 290.391 77.6132 31.153 71.3904 325.249 154.972 45.1374 84.4657 202.181 227.836 107.171 39.2478 723.222 76.9112 126.616 49.6576 93.9482 513.269 141.974 142.336 285.534 67.4313 46.8878 36.5953 388.637
TF25 116.943 159.15 92.4378 282.546 100.805 123.716 72.6243 136.56 51.6799 221.043 63.4871 52.6288 30.2585 136.75 73.8988 122.171 161.316 79.9442 52.763 341.889 163.952 87.5796 156.886 55.8833 178.898 209.518 232.766 47.8248 114.465 116.468 33.9266 110.927 169.878 190.524 158.017 328.67 109.673 117.548 323.537 177.846 258.949 245.781 78.3465 48.8827 260.457 154.939 379.745 226.101 141.314 318.358 215.257 83.8552 361.716 82.7795 142.445 69.418 191.048 433.977 160.998 118.669 38.1745 319.46 44.9975 48.7752 34.1761 103.637 310.483 161.906 1446.87 95.4789 227.963 150.887 150.406 282.465 230.79 177.051 325.543 50.7006 66.6424 186.739 129.31 138.547 115.647 128.188 132.021 215.96 150.715 105.632 352.492 194.864 113.234 64.5435 155.506 120.283 182.96 120.617 153.142 93.604 72.2953 59.3378 414.815
TF26 152.321 144.476 161.556 180.117 159.455 98.7578 198.112 130.713 278.146 131.264 405.239 167.314 138.715 174.382 85.4099 259.011 168.941 204.186 304.226 84.7541 113.512 249.516 129.153 170.534 186.188 83.0187 146.352 217.038 130.749 84.1619 252.141 97.3352 97.2191 166.779 160.99 226.311 169.62 204.76 125.55 144.083 54.5068 120.45 216.693 229.171 249.099 137.869 128.212 72.314 147.972 148.54 118.134 229.46 101.265 207.3 193.276 120.557 111.134 62.8313 83.3835 171.84 229.138 407.032 185.459 141.947 201.202 155.573 116.921 136.487 53.8067 107.198 172.257 96.007 111.218 88.1166 100.028 122.517 123.218 462.884 133.709 71.2595 163.822 151.56 58.1287 187.795 134.042 104.476 172.267 179.309 108.807 124.473 93.119 139.903 136.491 145.466 161.373 182.301 275.619 190.76 128.854 174.959 166.31
TF27 206.855 118.595 549.376 48.4931 696.654 265.766 197.785 66.8278 738.077 171.091 293.633 1456.8 2031.3 143.488 395.661 592.161 54.1302 285.243 458.31 26.2533 140.252 790.187 220.603 301.637 126.486 78.8061 139.164 4004.08 320.507 262.629 4873.95 595.174 279.998 37.6538 86.7493 6.71793 179.276 102.197 25.0063 44.5001 54.0866 108.099 230.656 311.173 62.928 217.797 23.414 44.1761 68.7003 68.9609 103.867 246.708 121.542 154.093 130.705 623.231 158.55 22.1005 158.296 133.995 1920.61 8.96508 700.206 631.788 1179.89 87.025 40.8917 82.0863 2.71343 163.378 39.7593 265.875 198.417 119.492 60.4274 138.411 46.1481 407.448 757.436 296.992 39.6079 197.456 479.167 506.424 108.04 129.267 191.099 890.783 14.4529 239.343 137.921 742.762 306.104 31.77 171.106 141.987 60.1199 333.266 500.94 529.761 43.473
TF28 493.25 210.142 1321.6 25.8083 1500.63 836.299 261.639 49.3311 3935 204.569 1084.85 22703.9 33066.5 168.588 999.788 872.572 10.8073 393.888 2955.59 1.74926 93.5855 1717.71 168.498 3721.78 137.462 19.4662 96.3408 42274.8 859.991 938.187 58240 3697.97 296 10.288 121.829 0.21923 95.8925 39.9162 4.99192 18.0423 68.9159 76.8672 1054.11 2023.98 13.0772 352.449 4.66539 14.8319 38.441 38.5782 122.618 440.685 73.3696 116.536 112.525 5257.64 111.516 2.42479 180.618 124.077 36890.3 0.550972 6764.27 4777.95 11026.3 48.9422 13.1604 71.0807 0.0636428 428.006 19.8851 273.549 252.539 37.0339 23.1271 96.4748 11.5125 960.919 5277.16 1175.97 25.1255 122.68 1084.21 578.196 54.2188 176.752 508.612 3515.51 3.25748 684.486 257.503 2667.24 370.268 2.75055 197.703 373.738 39.9067 812.08 2956.45 6613.44 6.875
TF29 114.05 84.1849 35.1393 570.548 40.4764 39.8903 85.7561 335.411 15.9848 125.096 37.3749 9.07223 4.03364 142.14 46.9364 25.4637 598.21 88.2647 26.4417 4206.96 209.846 32.7892 156.139 36.5968 155.455 406.179 198.976 4.45242 91.6761 67.6767 1.97706 29.4621 71.7105 893.776 202.81 8720.14 141.14 272.95 1452.96 555.781 257.881 246.447 54.9849 46.8318 511.971 112.765 1015.33 528.825 449.803 650.934 231.093 53.7619 302.03 203.051 151.717 19.0983 165.035 1867.98 86.6746 124.11 4.11896 5781.63 15.8658 21.719 7.48026 231.758 509.869 249.918 23237.5 93.6659 944.459 102.561 81.7537 272.025 689.656 306.537 890.239 47.6757 20.5239 92.9307 564.103 131.467 59.1382 70.6895 274.977 203.105 86.2973 12.4264 2045.68 52.4136 189.344 30.9485 88.0756 843.739 95.0709 120.824 222.309 68.1838 27.097 21.3739 1089.33
TF30 152.372 150.209 73.6393 238.069 129.002 146.259 211.699 200.072 79.7875 125.797 63.3073 100.844 70.73 148.294 157.84 144.091 147.559 157.427 105.349 261.551 115.647 224.823 126.555 189.517 134.58 116.094 278.627 93.9162 358.691 218.487 135.279 219.717 225.218 287.537 93.959 189.34 75.9666 121.02 268.737 177.104 303.726 156.153 175.911 68.9311 104.775 247.49 201.335 126.079 125.795 186.882 203.894 97.3454 230.906 134.828 119.614 340.085 209.359 230.543 130.258 217.77 122.169 247.15 96.9956 117.57 83.0227 288.721 134.302 118.196 334.17 106.7 174.639 98.1263 140.167 133.159 153.363 234.864 119.127 146.914 88.3757 219.891 156.603 125.912 69.7229 170.866 197.533 162.88 163.495 118.861 172.441 156.867 139.714 99.28 197.905 106.376 199.583 504.628 204.421 134.559 101.869 144.621 167.169
TF31 151.471 140.367 215.083 166.572 249.727 176.714 182.578 105.458 155.161 158.818 92.5372 465.886 341.91 117.879 259.622 198.49 72.5004 204.784 334.371 109.171 128.875 266.013 112.111 306.266 157.459 92.2442 229.21 703.17 285.233 496.312 511.181 244.053 226.099 119.491 79.2922 42.1104 126.781 118.206 80.2977 134.431 162.071 126.124 315.866 193.163 78.132 224.447 75.0098 67.7439 121.045 215.841 190.781 90.3229 124.087 87.6263 106.857 428.304 143.607 73.8711 137.997 137.24 421.637 59.3411 228.752 201.856 221.932 220.24 80.9941 144.534 86.3918 152.787 126.485 105.19 217.343 99.1136 102.478 106.131 87.9344 264.767 171.334 321.475 137.494 135.764 177.668 171.809 137.018 173.779 358.695 218.109 63.7597 169.824 149.297 223.827 182.106 42.5288 209.608 366.495 89.3731 182.191 210.321 437.084 91.2289
TF32 261.348 160.067 544.215 39.8651 524.097 486.759 208.485 49.5821 817.41 148.792 324.03 3005.78 3100.23 121.174 749.704 485.484 29.9867 290.467 615.575 17.4022 120.493 392.41 278.387 658.438 125.918 52.4639 75.4421 2828.22 446.892 490.649 3691.6 847.458 304.831 22.2451 145.754 2.54126 85.0184 65.3584 29.626 26.6492 114.626 143.795 359.09 185.14 34.4046 244.416 16.9138 47.405 61.2503 62.8698 170.124 204.752 178.116 77.0963 143.79 1013.3 145.358 35.7248 200.334 169.565 2301.83 6.15244 1534.39 787.51 1525.41 107.052 70.7855 94.3624 2.94386 308.748 45.7633 216.996 346.132 102.711 49.7146 83.5716 25.6654 342.098 1546.25 422.615 36.8386 154.443 668.904 484.94 113.932 131.161 265.675 1039.9 11.9727 398.823 158.985 995.376 238.051 15.0568 135.264 289.123 49.0417 274.418 522.858 808.933 20.4389
TF33 109.042 133.554 53.6651 271.632 63.1496 71.9104 97.737 172.396 31.5383 163.716 53.3892 25.3018 12.7775 211.533 78.2608 100.072 281.675 117.587 35.1028 1078.35 133.423 59.3338 132.92 80.69 176.203 325.8 341.096 11.5344 88.1167 140.788 11.151 62.5928 179.722 559.292 158.493 1628.09 162.047 244.084 771.007 399.817 337.245 136.778 71.6711 34.3318 224.574 125.202 466.067 336.277 263.724 354.632 217.26 62.5317 354.577 114.506 167.599 78.0378 173.771 1067.85 109.188 97.4585 19.4785 845.132 32.3692 29.2196 22.9854 286.285 398.196 171.308 7061.98 104.541 538.944 132.397 163.497 267.675 328.853 208.157 527.131 81.7334 35.4164 72.6014 305.215 141.129 101.995 61.1197 165.185 230.423 124.03 51.5292 800.018 124.124 99.286 74.0672 148.737 504.906 176.196 163.916 339.687 58.8163 49.8192 34.288 581.819
TF34 412.731 179.392 1219.8 25.1197 1654.73 703.222 226.772 46.4527 1074.68 132.96 246.252 8290.42 15212.9 98.3175 1697.52 761.927 22.6959 231.55 1157.84 5.33287 164.463 971.765 235.685 1128.96 114.488 48.987 110.404 10381.9 359.329 1828.39 37334.3 1651.48 477.351 7.06075 149.437 0.303289 62.5724 82.0307 8.52566 20.2369 127.834 96.1087 569.651 232.695 15.0326 331.087 7.1152 32.4695 34.6546 57.9407 189.972 532.682 228.464 64.6525 109.202 7453.44 226.65 10.0029 380.576 243.955 12414.8 0.357483 2793.58 2485.4 4502.13 72.8724 22.8114 81.0912 0.323309 219.506 29.2231 238.268 276.996 93.507 30.4634 67.392 13.7144 513.376 6419.43 2257.86 15.3098 95.9832 1086.85 683.337 82.0379 317.17 298.259 2912.59 5.92447 614.594 200.421 3091.3 357.792 2.57416 158.411 200.264 34.5448 364.751 1726.5 3748.5 10.9886
TF35 88.6177 209.294 64.9529 245.801 56.4889 49.0326 109.217 322.535 64.1439 157.386 118.48 15.9622 22.9368 145.234 31.8983 95.0319 360.342 104.977 70.6215 485.094 175.029 85.0941 179.942 51.1152 184.461 351.672 129.903 25.1763 93.6709 30.9507 16.2962 49.4934 85.4039 460.716 192.338 1502.71 158.778 217.189 350.013 360.17 99.8041 203.178 97.6713 129.586 688.603 78.9293 466.709 331.287 328.805 206.349 115.229 150.128 113.768 200.9 204.971 16.2676 180.806 276.094 134.727 124.005 18.9589 1250.32 77.6513 58.8695 48.2972 195.925 214.404 143.365 1465.57 178.862 234.816 204.071 77.0134 214.296 322.381 162.558 386.709 69.6851 51.9694 64.6618 245.488 106.447 94.1429 94.7611 117.705 185.778 65.1985 47.443 492.454 173.148 182.111 63.9496 141.226 747.929 159.717 77.0737 321.736 116.09 61.6718 37.5552 450.65
TF36 126.251 150.308 395.877 69.5548 295.259 252.415 205.646 65.3137 267.273 154.622 137.775 461.254 608.768 149.519 309.235 290.994 122.353 116.593 219.86 53.6593 172.339 488.747 267.091 288.304 82.5386 92.5201 187.365 644.302 141.559 335.725 1800.11 376.079 324.768 72.8446 128.262 15.2112 121.106 123.962 62.5071 109.544 100.114 99.8807 172.377 133.482 88.6528 274.172 62.8937 112.175 102.615 72.6323 135.181 260.986 221.641 88.0914 160.59 406.707 165.458 45.5082 237.677 179.903 954.991 12.113 420.538 353 554.377 150.404 68.441 112.364 21.0096 117.549 82.0538 218.476 217.072 159.306 81.0768 113.336 52.8595 143.4 367.511 457.188 76.0729 84.2767 345.474 321.328 100.82 220.401 327.485 508.233 46.1336 331.148 204.636 419.026 249.819 31.5332 197.228 141.419 64.7737 104.595 343.947 399.416 59.3935
TF37 101.436 156.421 114.354 123.528 82.8423 96.8207 90.1873 210.438 93.7868 130.417 98.5629 41.5052 44.4796 104.924 91.5157 81.4014 478.21 105.46 63.8987 269.939 241.225 78.5118 137.158 68.4061 162.023 221.485 186.986 47.5159 71.7453 122.852 43.5234 62.6828 136.531 156.167 133.243 303.312 226.347 222.161 202.623 273.547 144.651 159.626 100.662 103.415 186.83 118.749 258.539 380.988 295.375 127.977 188.21 150.001 120.349 216.114 184.673 56.313 214.021 484.238 160.145 192.133 57.4663 347.805 107.975 81.5081 75.8031 153.133 175.297 175.627 578.539 140.267 196.194 98.975 156.563 249.568 279.583 161.107 254.404 49.8479 65.7748 103.701 208.171 135.121 103.857 108.695 156.795 193.031 85.0212 92.9897 248.719 215.687 153.52 71.078 100.4 481.864 85.7513 90.6403 249.186 133.9 124.932 65.4048 150.319
TF38 45.218 88.732 5.23658 1252.94 3.74968 16.3335 15.8134 338.95 2.01018 222.217 7.69921 0.194246 0.0986291 202.012 11.0817 10.2138 4215.35 43.4964 3.91574 39628 210.412 5.79159 76.3138 3.49459 92.9802 1636.47 352.691 0.0733841 22.3768 21.8697 0.0375025 2.95899 118.213 4780.85 242.388 454514 201.488 924.379 19067.5 4493.42 382.432 331.174 20.0968 10.8136 2440.24 46.8106 15909.2 4268.9 604.466 1166.77 400.973 40.3391 489.119 155.883 239.876 0.978735 215.37 46398 122.818 75.2678 0.184768 56370.2 1.49826 2.11952 0.540757 366.441 2166.55 227.102 9234450 71.1108 3038.37 198.412 62.0455 757.381 1934.54 211.662 4324.9 4.38585 1.81512 21.3705 759.114 209.795 22.2935 21.8159 473.623 297.703 42.334 0.924365 30411.8 59.4942 146.8 6.40099 34.1062 11198.8 133.675 54.57 421.059 13.0035 4.70465 2.08028 6538.75
TF39 215.55 146.928 591.397 95.5481 775.668 456.247 435.789 91.037 441.127 125.177 268.225 2370.16 2261.54 150.705 447.24 466.578 19.8265 378.444 636.716 21.9376 109.679 514.407 181.836 1562.3 192.729 44.1584 74.1551 2169.97 417.25 530.5 4925.05 1455.2 191.063 39.8002 81.4615 4.02617 84.2997 82.8929 17.4128 45.4257 132.887 113.622 564.684 320.424 51.288 381.594 19.4243 19.8534 100.686 113.884 111.614 182.814 104.957 104.044 105.605 1574.78 181.431 18.8765 106.233 147.789 2805.51 14.175 876.281 584.296 1669.34 201.222 53.3811 124.015 2.17836 169.454 63.5142 181.757 193.325 87.5944 28.4621 154.481 38.2148 1331.14 1007.65 243.672 72.7455 149.703 238.596 344.117 141.986 172.188 304.67 929.724 20.3118 223.711 112.55 385.477 288.33 19.0979 167.876 734.001 92.3907 311.713 452.507 1041 21.6751
TF40 64.888 102.72 29.4487 710.813 27.1589 37.6113 209.679 319.626 20.6696 188.798 71.3783 5.84512 4.30863 266.689 16.3282 38.987 968.066 86.1316 28.3044 2794.45 114.191 23.6308 118.824 21.2733 185.764 462 166.834 3.55237 78.3271 24.2674 1.42089 17.5246 62.9322 1063.37 182.893 17719.7 344.612 267.532 1522.53 778.386 209.484 177.966 44.3484 55.8677 705.758 87.7893 1008.81 461.752 422.016 419.806 163.184 59.2389 163.629 236.887 196.424 10.7777 108.194 1967.34 87.6217 132.284 4.66646 8807.5 15.0226 17.0165 8.48358 229.113 690.456 176.06 17897.8 90.2025 463.933 114.334 114.276 250.071 424.139 236.655 1214.94 51.9551 10.187 24.1447 694.429 256.708 40.4225 37.2203 276.909 166.214 57.9011 12.9965 2594.16 47.3569 97.506 20.8911 45.745 3463.54 99.8905 129.366 399.268 86.5286 24.9642 15.3907 793.077
TF41 454.331 258.464 2587.58 30.3719 2166.24 1084.41 509.947 69.3172 3085.55 92.0408 483.391 37803.8 86109.3 112.17 2353.03 1678.98 8.78019 448.673 3444.69 1.48922 109.868 3027.02 321.564 2539.07 160.409 21.1623 59.3008 84081.1 1107.29 1392.6 124222 4536.76 336.597 4.93833 88.5722 0.109735 112.918 37.8804 3.18383 9.23803 66.5164 115.82 1182.56 1262.85 9.60468 438.041 2.81553 16.5191 26.9097 19.8593 77.69 432.662 99.727 76.1709 106.362 7968.93 232.429 1.96723 309.22 147.752 32263 0.371771 5519.42 7791.69 17833.2 54.4878 21.4127 69.6262 0.0316886 491.718 15.5508 186.77 448.378 45.5206 15.1017 56.7167 5.69804 1918.38 11623.5 803.269 11.3514 118.436 1212.94 536.704 48.4469 167.663 498.2 11675 1.08736 715.514 275.664 2253.01 454.16 2.86149 176.2 779.052 33.3439 605.672 2884.86 11507.2 7.09206
TF42 79.0541 132.188 15.1211 1179.43 22.0802 25.2716 103.25 351.773 6.96389 210.284 24.2241 2.32237 0.788123 202.515 17.5002 23.5482 1214.75 98.2887 11.7214 6635.02 223.571 12.9173 89.4189 21.3435 180.238 827.181 265.307 1.099 54.571 51.0078 0.444662 7.21186 67.0834 1693.73 279.417 41914.2 270.607 512.409 3314.3 1193.1 378.001 179.057 49.2509 38.8479 1022.64 40.6244 2409.68 1186.32 423.821 753.917 174.454 64.5321 216.842 249.344 218.343 10.2757 133.702 9016.38 72.9828 85.8578 1.12735 32489.4 6.79853 7.0224 3.67928 475.054 1201.59 287.151 98984.2 75.1571 859.154 91.1139 121.711 303.107 626.993 288.836 1760.6 40.7849 5.81195 22.1516 941.468 236.317 31.7673 25.3936 349.583 128.229 56.6271 4.32193 4781.03 36.3873 87.6534 7.8311 44.4541 5732.46 163.403 71.7488 415.006 55.4653 9.50019 10.2945 2379.28
TF43 72.0548 104.091 67.2657 506.622 41.9838 51.8316 145.699 228.443 38.7067 193.187 103.144 10.0768 6.23235 169.964 30.6891 54.2197 565.482 92.2594 33.406 1994.3 117.23 33.8729 72.9684 28.6002 223.549 361.493 211.639 7.73609 75.1389 48.5456 6.07975 17.7118 62.1995 490.072 128.361 7248.81 199.84 260.861 582.615 365.931 236.076 177.63 41.7836 54.6078 702.79 102.859 1437.61 750.079 366.989 349.339 163.597 65.4396 178.818 245.01 142.508 17.2534 186.756 1107.33 90.7187 188.528 6.92849 5346.11 30.4485 22.8074 12.51 155.875 575.489 234.375 6853.34 74.3326 617.959 72.8892 124.317 226.824 544.446 220.885 559.773 52.1884 16.5572 49.8861 559.602 164.421 55.0848 78.2371 150.855 184.944 73.3563 17.4935 1231.5 81.7322 176.008 27.874 77.2917 1553.02 151.906 106.464 424.985 62.1453 27.4963 36.2952 1032.48
TF44 279.221 129.823 873.457 29.2241 627.324 544.219 163.199 93.8346 926.81 206.156 502.703 5981.29 7379.64 99.5569 892.375 563.663 34.4305 229.819 780.658 9.12698 221.259 791.743 244.78 685.288 73.6053 58.0738 141.018 7946.02 383.806 423.893 15957.5 1492.74 372.365 15.5121 75.4615 0.696031 76.708 76.5911 11.1847 29.749 65.7575 128.432 298.487 285.934 28.9664 275.916 13.5216 50.2118 53.7297 61.7409 125.993 287.04 141.678 103.91 163.355 1587.22 162.604 11.8969 284.636 221.256 6701.99 1.46079 2580.68 1145.58 1772.55 93.8798 29.6461 95.0124 1.19163 411.608 21.9976 315.636 216.721 73.9477 72.7982 82.4141 21.1293 307.814 3605.19 811.833 29.0516 114.381 384.503 542.752 74.1397 184.293 228.084 2599.66 9.06487 456.258 232.633 1073.35 367.514 9.0844 181.285 104.479 43.5338 243.42 1209.4 1865.29 18.3878
TF45 289.111 165.721 571.562 88.3788 397.846 430.013 139.173 77.5703 687.362 122.525 161.501 1367.4 2170.92 169.449 712.494 447.439 36.3286 160.182 510.092 24.8175 214.05 555.088 257.155 612.143 156.124 83.9622 111.061 3038.68 243.831 456.71 4002.87 921.197 324.169 27.2761 211.245 4.10594 163.32 63.3951 30.8009 44.2264 87.0202 124.67 312.737 132.309 45.9888 210.813 23.7637 48.1792 60.6872 74.1857 102.731 321.919 150.473 63.4966 136.71 1308.16 199.492 19.5413 361.222 126.533 2995.4 4.59834 838.142 949.628 1301.71 134.574 35.453 138.417 9.13517 177.981 38.0895 255.436 232.149 157.387 122.197 66.5776 31.9907 235.855 1193.85 634.712 20.4197 82.3824 487.108 638.195 110.031 162.677 255.982 745.22 28.2972 281.73 209.183 1037.61 221.818 9.99199 157.119 176.294 75.9338 213.39 710.376 933.756 29.3176
TF46 56.5311 134.533 19.9471 1219.15 17.8957 21.6625 70.8406 250.565 4.78704 147.753 20.4976 2.03902 0.799061 176.713 34.3476 18.5067 1038.43 82.7895 19.218 9627.27 140.246 12.9481 76.1417 33.1043 182.015 521.403 345.357 0.78364 59.3778 43.5907 0.571627 14.724 110.11 1757.24 136.599 39305.4 167.179 321.203 5138.01 1315.92 435.392 234.016 48.747 18.5809 972.753 79.3416 3606.42 1411.82 412.761 1332.49 456.907 46.6439 482.716 120.652 175.342 14.2102 160.783 10881.9 111.36 110.752 1.20418 13236.9 5.01145 8.35328 1.51736 703.967 710.311 299.197 243159 53.5295 1118.98 83.2614 93.5274 248.295 727.679 317.851 1514.91 20.2812 5.90378 40.3147 934.999 123.973 33.7124 43.2982 369.749 210.273 62.0596 6.93015 4793.62 42.7767 93.0706 11.2352 65.4721 1741.53 151.647 144.086 298.013 35.7543 11.1605 6.62546 1484.41
TF47 261.699 231.336 970.666 52.4984 1222.45 635.363 314.146 35.3257 1187.52 125.298 173.87 5451.43 10675.2 114.813 950.054 881.575 15.162 331.173 843.357 12.6243 192.792 824.289 171.791 996.885 151.588 36.6664 131.666 6010.27 857.287 2032.35 12555.9 1796.17 334.895 21.6137 101.808 0.961851 90.0762 45.4808 15.7227 38.2875 186.783 128.109 527.14 337.892 21.1468 282.018 10.4451 30.1253 68.097 77.5603 237.145 171.941 207.698 75.4939 145.521 5483.38 206.995 17.6115 241.643 127.619 6933.56 1.8115 1133.68 1246.3 2641.64 76.0473 33.4019 110.435 1.23488 219.217 34.9679 221.257 373.502 59.5149 27.7646 152.562 24.2347 658.645 1945.08 796.529 34.9164 110.288 715.383 417.788 103.641 101.328 413.741 2342.53 10.0614 412.947 161.129 1302.43 237.448 4.37388 171.296 586.675 34.9368 315.532 895.591 1520.97 16.076
TF48 41.5407 113.6 16.3589 532.619 30.2785 24.4301 82.9405 349.88 13.0167 215.167 40.7283 2.36143 0.868229 199.751 18.6238 39.771 1573.81 66.7377 14.4889 5262.03 282.324 18.742 80.5456 11.41 189.894 678.737 219.748 1.89432 41.5151 18.5861 0.938208 14.3195 105.149 1401.9 210.916 60155.4 243.968 584.893 1666.59 682.93 150.304 322.499 33.274 35.6365 1290.63 42.801 2578.34 1087.55 385.892 390.374 131.706 58.5279 193.065 253.107 183.236 3.95667 120.373 2751.55 92.6413 132.667 1.65504 11240.3 9.1034 12.6615 5.20933 262.805 1047.84 240.702 47028.3 87.2283 575.078 94.8701 83.1196 312.257 1213.32 331.197 1762.04 28.7898 10.3883 22.6517 846.153 232.571 37.2399 32.6703 593.649 180.297 57.8489 5.49031 4117.27 38.026 180.414 15.1933 68.577 3687.67 136.974 42.6069 423.512 53.3602 20.8626 6.89987 1558.05
TF49 412.709 199.665 368.515 100.072 669.792 447.515 188.254 71.0118 461.929 147.517 151.969 2100.25 1808.36 218.418 634.759 389.925 40.013 224.604 463.102 35.6057 106.548 458.326 164.934 980.165 162.254 56.5762 138.932 1453.14 363.898 629.988 1421.99 683.321 208.619 40.8997 167.701 3.44974 65.5853 109.815 44.3606 45.0919 173.12 81.6621 284.543 241.468 45.6536 229.423 31.9935 59.929 38.9763 90.8916 177.317 233.415 110.39 91.7147 111.935 1792.93 179.398 42.9559 223.623 156.079 1908.45 8.20047 749.953 523.476 729.568 125.671 35.1838 132.866 3.95693 144.502 50.7397 176.09 313.442 104.543 61.6181 77.1309 36.1985 511.918 1260.28 454.126 51.0688 178.442 446.061 207.102 80.7751 227.738 219.398 953.037 22.0709 236.182 165.466 396.162 257.875 17.3479 155.656 293.662 77.152 273.223 380.192 1669.34 36.299
TF50 546.638 216.382 3378.59 38.4377 4333.03 1733.73 559.88 30.105 3964.14 113.629 606.223 164477 124470 138.685 4595.25 1953.75 4.60669 739.893 6958.92 1.0215 82.46 2143.6 286.274 8389.81 178.697 11.542 84.1397 79081.6 1843.73 3339.31 253204 4610.04 251.391 6.65652 77.7765 0.0527454 80.7271 27.1345 2.20096 9.93119 158.705 84.5389 2327.81 1910.18 4.9941 840.471 2.94779 6.47161 36.2698 43.6135 172.687 380.302 83.3068 69.0713 84.8496 36731.8 200.536 1.0691 230.641 157.15 94911.4 0.217193 7089.48 5730.52 33861.2 66.4236 10.079 76.1762 0.00632629 253.606 15.3204 185.598 754.562 30.6833 8.56553 62.4725 5.40045 3521.73 16498.1 1128.39 19.6035 100.901 1238.49 507.336 64.3349 124.493 828.662 15375.9 0.854538 460.808 123.873 4842.77 447.948 1.4058 229.769 1816.88 32.4304 849.145 3084.93 12453.1 5.11755
TA1 218.466 145.38 414.229 46.1798 342.822 291.54 186.114 93.0676 1131.54 128.414 360.263 1539.43 1923.36 105.218 743.908 252.732 38.0601 187.298 352.698 21.8781 194.587 524.836 299.072 425.705 182.359 71.995 88.6312 1899.09 376.589 330.186 2849.1 643.478 176.804 48.056 125.459 6.09454 120.309 115.096 25.8339 50.1241 173.132 121.008 419.516 275.963 39.1641 178.247 26.9489 64.5121 74.8799 66.1984 143.913 356.031 114.8 140.338 134.966 1129.4 106.304 28.2029 367.155 107.343 2814.58 8.55254 683.718 623.886 909.619 108.385 62.99 139.147 4.72873 258.126 60.0271 233.676 211.276 64.016 53.4266 90.8539 40.9818 381.784 642.797 315.749 38.934 127.198 276.289 373.903 86.1991 123.916 256.808 605.123 37.2351 383.848 129.156 636.256 223.127 23.206 129.947 279.93 60.0405 332.815 541.233 654.145 35.9331
TA2 64.778 66.4025 22.6343 332.119 33.4715 54.8799 62.3745 296.33 22.4149 218.46 40.1039 6.98955 5.67772 104.536 46.9416 47.6127 378.668 111.888 39.1464 2556.47 177.252 36.7647 75.5229 41.0607 198.917 284.614 280.4 6.92268 104.251 70.0903 3.34757 16.1581 96.3022 758.031 196.145 9034.36 123.715 311.637 1771.57 638.226 284.09 175.361 66.4539 40.6267 516.743 67.9464 1621.07 391.246 320.496 434.746 165.613 52.132 209.213 200.769 121.988 29.2105 135.785 1696.17 93.3503 169.205 5.00901 5579.21 20.2672 13.2136 11.5459 474.772 640.778 219.198 21350.9 70.5161 589.271 106.886 111.999 139.174 506.116 178.851 599.145 60.2976 13.9154 49.145 487.803 165.381 41.9518 35.7727 259.869 160.254 104.961 12.2098 1855.32 75.4317 120.277 22.5702 109.704 1455.16 241.662 251.843 416.827 75.4808 29.173 12.8453 760.533
TA3 65.0204 90.1269 39.6958 312.863 66.4288 82.8077 90.4735 229.251 37.6239 217.365 70.4003 10.2982 8.45714 145.75 35.5007 51.9772 446.661 89.5897 42.4008 987.924 212.086 54.8652 71.5833 48.8534 163.045 515.296 183.611 7.59907 57.0021 39.4418 4.4489 29.51 118.971 697.987 203.209 3635.96 237.056 267.29 820.765 498.578 214.092 205.978 63.4066 72.3892 497.284 78.0463 873.869 504.449 296.81 235.886 132.76 127.344 194.304 277.008 117.427 21.5092 138.018 1022.16 118.771 188.396 7.94088 3736.89 21.8771 25.2905 14.6952 197.49 421.34 195.069 10321.5 72.1588 412.082 108.981 93.0359 305.614 386.249 224.471 735.063 52.017 19.2713 56.684 491.454 174.11 66.6161 40.4238 216.439 207.949 53.8133 20.5842 1106.57 89.1664 116.452 31.8526 66.8667 1158.88 104.362 111.251 424.447 68.459 40.0349 19.8216 876.473
TA4 227.76 195.059 292.878 137.221 181.216 176.84 156.613 95.2162 197.305 135.172 236.749 283.65 318.324 157.028 225.918 194.916 140.317 253.481 268.972 73.0787 264.066 140.356 176.688 141.72 176.802 126.523 131.061 388.229 201.901 130.99 292.547 203.732 104.354 83.1983 174.691 67.3542 209.551 137.199 85.686 81.8612 102.33 116.231 128.59 196.958 152.682 147.747 103.591 89.2101 140.934 103.807 146.368 236.226 88.7594 290.268 134.794 297.381 102.971 55.1123 132.967 187.016 301.29 82.3261 349.274 230.773 295.756 141.244 115.061 226.844 41.2629 154.857 110.307 221.781 105.64 137.197 84.2683 81.2906 77.3197 244.038 257.653 139.958 91.809 86.99 241.769 210.466 129.608 145.654 161.39 255.69 98.5837 160.65 240.441 196.16 108.687 154.255 184.033 149.187 89.7114 143.38 269.286 185.26 99.9764
TA5 445.518 151.914 528.996 65.77 778.197 722.827 238.122 84.3775 980.982 178.984 329.927 3245.22 5231.65 113.755 1132.43 437.653 28.5958 226.243 679.346 14.5972 100.047 690.18 184.945 597.453 211.445 76.7463 96.1114 4273.66 372.171 735.396 8216.78 898.449 262.521 28.4202 123.549 1.04335 94.3818 70.5848 26.0641 35.9744 118.787 114.714 295.091 378.313 28.7054 176.692 19.7816 33.4105 62.6214 58.4248 141.206 195.335 125.855 113.317 150.793 2359.67 132.167 14.9303 268.207 182.039 2842.22 3.13252 1411.03 1204.28 2293.62 100.728 59.3582 86.9992 2.01988 172.962 38.1665 266.919 356.489 98.389 40.3284 105.829 23.8513 563.901 1513.91 512.757 31.377 210.811 484.634 448.285 89.4618 139.413 362.312 1536.66 16.3774 284.574 119.097 619.213 226.828 10.5746 127.914 278.755 49.5573 427.015 703.698 1524.99 31.8623
TA6 106.245 144.005 46.4398 465.466 74.863 46.5021 135.97 230.349 46.6357 145.954 70.6922 26.4434 20.9211 96.2656 62.4891 106.502 132.909 163.406 91.3476 1150.66 179.156 68.2363 101.343 90.8521 169.247 232.173 235.602 16.8148 115.313 86.6802 14.9934 47.0578 116.008 531.258 178.836 2151.75 175.052 312.943 683.317 407.174 290.891 314.277 105.924 68.6416 258.73 124.538 373.309 228.062 189.379 331.516 250.605 67.7866 176.096 156.924 139.458 90.9625 224.88 758.706 90.8248 152.797 15.3213 2650.38 37.9986 28.4803 34.646 302.226 513.697 250.627 2873 96.7208 289.997 91.0196 104.537 115.233 237.136 231.448 469.49 74.4324 30.8239 59.1372 473.328 141.108 52.9468 56.7992 237.69 126.193 92.9617 34.3812 576.21 92.8013 87.3017 53.9298 142.848 534.471 128.965 198.325 323.997 79.7933 35.0502 44.0096 390.88
TA7 107.894 120.327 98.6275 168.056 163.446 114.562 261.978 250.166 71.9025 128.632 216.336 63.1282 52.7128 124.659 74.7904 103.947 193.882 130.255 118.67 341.419 101.992 80.6942 102.273 58.5186 163.749 179.358 160.01 56.3057 99.7729 108.957 36.3391 135.162 75.2284 323.643 124.334 884.416 197.115 151.508 251.131 214.691 137.797 202.057 98.7242 164.067 281.916 123.051 197.763 138.312 228.575 242.792 186.017 141.174 117.656 241.416 132.36 43.2496 84.0206 219.507 76.4421 116.164 44.2153 962.315 74.0557 58.7294 77.5802 121.314 298.727 132.507 394.264 137.243 273.239 97.4734 63.4993 156.872 211.365 153.34 260.669 189.996 64.8982 54.8622 250.324 244.258 139.933 53.5387 181.517 83.2674 100.868 45.2251 400.872 70.1406 137.947 67.5118 170.53 446.294 132.309 144.022 321.018 151.092 74.2301 51.0395 372.013
TA8 203.721 213.699 194.003 140.19 230.485 127.733 170.08 118.683 304.925 159.948 348.6 258.037 198.457 178.936 111.061 152.16 99.5985 101.662 197.645 77.9005 138.866 166.099 104.562 160.621 213.287 98.6068 173.553 323.097 132.963 114.744 157.775 181.113 125.486 125.529 156.161 130.157 147.892 137.52 100.026 143.154 118.154 122.57 236.111 307.986 116.994 156.643 132.131 85.4837 108.075 146.663 86.6513 176.885 104.632 239.287 128.613 125.681 138.842 54.8443 183.498 114.909 261.985 149.023 196.587 244.429 336.4 105.496 86.7898 117.861 49.3981 230.564 165.364 107.087 101.051 83.9699 97.1614 90.6172 128.243 219.84 145.747 127.895 175.63 181.243 125.98 184.623 132.586 131.855 126.298 195.215 97.9768 158.561 125.945 116.701 104.413 190.442 98.7099 145.891 219.488 294.121 272.875 232.205 95.9961
TA9 165.981 197.202 310.45 99.5763 300.358 241.383 128.862 134.418 290.934 193.849 366.603 274.679 319.921 172.778 171.783 313.187 85.2963 164.238 280.373 74.4648 138.172 261.409 153.441 215.046 165.75 107.84 97.0191 334.537 137.792 156.726 527.482 304.855 157.016 82.7387 124.538 51.5025 201.455 134.711 66.9151 98.443 132.124 125.54 211.038 258.715 86.8833 125.096 106.365 120.356 78.3094 84.0944 66.5262 322.753 102.643 194.407 187.154 297.736 142.052 52.7506 114.012 173.202 414.801 69.0737 282.402 224.488 561.783 120.511 134.178 125.796 25.1798 149.345 76.5748 162.486 171.264 114.173 51.9006 120.439 76.8475 227.85 344.121 226.354 76.9712 187.445 246.571 252.223 138.377 160.635 112.491 268.1 97.3053 204.297 178.387 274.767 148.823 78.6429 115.204 124.774 125.272 268.604 325.381 198.547 54.9565
TA10 111.212 113.915 48.486 371.94 77.5227 51.1793 286.027 300.817 40.2491 138.02 80.4241 18.5483 15.0155 157.425 36.0815 46.1165 335.66 120.96 52.5315 1621.34 120.375 30.8592 121.099 64.1364 165.569 294.393 142.279 9.31272 123.279 81.7663 12.8276 42.0248 88.9165 584.535 173.849 2767.68 176.724 265.59 772.61 369.239 343.734 170.302 130.051 61.493 242.431 103.316 711.866 339.506 280.618 413.172 273.086 74.1523 199.503 128.788 120.099 33.3014 122.029 763.257 68.6398 121.606 11.7759 2224.91 48.4842 41.2325 16.4989 183.727 599.343 218.043 5082.26 72.7254 334.092 104.059 136.91 315.329 352.207 334.143 474.687 125.727 27.6352 56.0832 433.447 160.823 68.3093 48.1365 231.447 145.685 97.0775 52.8875 840.938 57.4436 115.919 46.643 71.8369 667.22 148.76 161.979 294.08 112.417 32.0659 30.3936 647.165
TA11 257.209 218.069 390.596 59.1883 270.268 424.676 144.469 74.6192 713.519 142.241 375.626 934.551 1596.34 152.569 444.284 250.049 55.3421 199.33 429.205 19.2465 179.512 521.772 205.732 425.338 154.482 91.7883 151.697 1700.81 215.057 239.97 3095.13 667.658 338.583 40.6943 118.203 5.35165 82.308 119.403 41.8831 34.2572 112.856 96.5774 254.119 319.695 89.1362 244.161 28.6135 57.3391 59.5999 50.0866 116.063 200.609 137.955 106.01 144.778 723.201 131.536 15.368 172.252 224.774 2088.12 12.7528 744.712 836.222 858.677 64.6983 43.4222 113.284 5.05122 195.001 73.8217 208.65 321.413 128.316 64.7794 103.921 42.4156 270.584 765.138 357.607 43.8268 145.082 358.638 309.038 107.135 203.758 219.377 661.689 31.6399 256.676 200.203 454.368 196.238 33.5829 161.726 163.648 83.483 269.194 403.253 863.928 83.0519
TA12 135.015 111.891 104.053 245.926 107.291 121.969 172.007 143.929 80.8657 179.603 127.23 71.2129 47.306 148.672 98.883 100.882 378.918 142.004 122.799 396.7 161.469 59.0438 167.64 60.6659 165.776 176.664 144.303 67.7598 159.328 89.9266 33.4401 83.1114 120.486 214.82 200.988 601.507 130.603 155.827 309.999 262.179 92.4157 120.624 116.281 93.8458 214.917 102.037 176.56 208.34 156.495 152.173 195.23 135.904 186.766 151.525 172.536 68.4969 100.077 326.322 111.824 121.991 42.709 646.345 80.7095 93.4254 58.3595 172.32 240.215 217.343 522.04 122.752 258.754 86.6504 97.1576 188.618 307.883 205.823 205.513 122.311 85.6812 90.8903 258.436 171.007 106.226 85.9014 214.342 117.79 125.468 46.8536 364.533 80.8828 124.139 92.9232 115.652 428.174 169.058 127.77 192.612 106.874 64.8889 92.4575 364.402
TA13 107.579 107.001 97.3003 218.767 88.6324 105.608 113.467 158.556 95.8675 182.891 88.8176 48.7857 56.5171 144.717 131.321 80.6392 204.012 153.092 75.6246 349.069 173.557 116.268 150.53 85.7086 118.382 278.703 163.783 57.8965 104.156 144.546 43.8302 107.098 112.276 306.403 152.88 403.221 144.206 231.73 356.552 245.286 171.014 173.172 134.557 78.1864 247.634 110.783 254.352 308.109 239.589 175.616 150.846 131.414 191.835 119.096 179.881 79.4972 150.192 451.186 136.927 121.625 67.0845 424.804 90.5476 65.7185 56.3919 145.444 295.665 178.089 540.475 143.058 270.856 127.724 115.533 125.167 205.949 156.755 282.365 88.5298 122.598 117.79 168.276 124.562 98.3866 150.592 127.103 201.354 140.623 85.1713 394.287 172.353 143.534 84.7669 137.803 212.154 127.586 138.976 171.451 131.027 81.3037 84.8012 304.629
TA14 218.045 168.769 370.532 60.7674 364.656 451.382 154.651 88.3057 366.3 180.235 230.968 582.069 754.032 110.386 262.616 409.982 88.0112 153.285 319.017 24.2141 168.361 331.127 224.361 325.236 95.4266 77.1772 87.2257 1079.33 171.969 180.374 1719.12 404.75 187.125 60.1818 111.631 9.26131 94.8546 111.553 36.9574 71.9172 75.1108 142.74 309.474 271.622 62.7662 232.886 36.1523 85.3421 68.8392 69.0564 116.258 241.621 170.187 137.738 133.515 478.612 132.155 36.7164 189.126 173.085 891.702 15.7125 534.239 560.41 689.634 148.361 41.7086 130.662 16.8849 271.091 72.0869 293.666 126.111 120.683 80.1531 119.926 59.6957 220.306 473.07 289.491 45.4182 149.479 252.262 296.424 83.927 204.018 268.111 781.801 34.3713 329.422 190.412 420.101 177.407 36.1824 154.119 93.3784 57.8318 261.417 535.538 281.411 45.381
TA15 89.31 130.447 11.3831 541.366 26.9755 31.6573 95.2409 603.246 16.4171 175.02 67.0647 2.99724 1.67214 173.017 19.7621 32.341 848.716 107.905 21.5772 3546.8 208.447 22.5367 80.8385 17.2786 193.179 366.68 148.645 1.67042 48.9161 28.093 0.974447 14.9737 53.5456 1497.28 217.184 44469.9 189.028 338.573 2466.05 1287.64 271.895 222.247 37.7127 48.2016 1624.98 82.1756 2794.09 680.527 424.03 441.645 162.495 67.5787 156.549 218.509 151.478 8.53612 137.641 2702.83 46.2989 133.801 1.50155 32944.2 11.1593 7.00344 5.25092 343.309 1303.23 157.207 43492.3 77.9897 593.813 92.5666 58.8289 305.579 650.181 292.516 1985.43 77.5454 4.37494 23.1527 1691.47 182.748 27.3053 28.9466 363.376 138.239 68.9075 5.94595 3576.49 36.2618 145.678 10.79 58.2309 3717.09 172.71 104.715 768.974 68.0591 11.8545 10.4072 2094.43
TA16 56.858 107.336 21.9446 672.025 28.6655 41.7043 80.3659 317.324 13.2757 125.115 23.6233 4.08024 1.6871 174.866 32.8884 21.6632 889.233 81.5425 19.4103 5728.15 298.547 17.6849 105.82 21.0349 141.148 414.085 331.706 1.41335 59.7519 54.2652 1.0181 22.5151 111.153 1509.92 177.026 13365.3 209.764 328.955 2619.99 862.763 213.613 208.193 40.098 18.7638 538.909 70.4539 1659.96 1202.57 313.182 509.848 478.509 77.191 319.974 161.984 187.951 12.1692 144.935 4795.44 158.071 174.129 3.58545 5827.92 9.13739 12.9387 4.82506 276.584 679.961 249.594 52362.1 114.745 914.568 110.512 100.954 310.779 552.448 249.652 978.746 23.6542 12.7387 71.4173 766.634 207.073 51.045 47.6267 245.38 285.451 75.0783 5.25702 2493.91 96.8948 154.53 28.4684 98.4078 1788.88 126.372 68.0832 338.192 48.2629 21.2442 14.6343 1458.57
TA17 389.111 215.827 617.284 68.3263 490.97 438.281 220.623 92.8921 1175.29 159.935 323.34 2559.38 5009.79 101.575 499.054 279.713 29.0407 213.823 631.662 11.9619 204.727 507.355 142.127 530.73 109.843 70.6213 134.446 3122.87 217.263 429.061 5795.83 784.144 265.603 33.3214 138.261 3.70623 125.572 73.2964 23.3694 32.1246 56.6764 116.221 357.173 395.51 37.6971 207.107 24.7176 32.1665 64.6585 41.1165 98.6853 354.03 85.9032 157.564 116.775 976.234 130.628 20.2682 312.944 138.326 3426.22 6.28978 1084.52 1550.72 1611.18 98.1284 50.574 105.86 1.5089 254.205 48.7084 186.722 237.34 95.0109 56.1715 100.72 25.8344 324.121 1212.03 560.178 45.3944 92.8555 359.785 669.636 112.469 172.868 216.445 945.403 15.1821 314.51 156.372 1170.93 250.64 29.039 172.406 173.038 72.2181 323.141 694.043 1565.93 28.1771
TA18 192.796 230.971 193.455 167 296.382 247.719 311.787 139.395 302.374 138.691 171.184 523.246 277.334 63.9362 256.215 292.589 78.7463 209.126 206.845 111.5 166.085 196.88 131.525 276.439 204.504 83.1338 110.448 320.642 220.192 277.867 357.857 288.534 236.704 59.6905 122.134 46.7127 129.427 132.01 77.3891 98.3836 221.413 130.346 139.008 198.223 56.9106 253.532 69.5578 89.1977 132.54 131.716 152.483 219.144 131.754 119.134 95.5705 452.844 114.49 75.0196 197.016 162.275 313.808 53.2042 292.892 193.798 315.496 101.519 121.915 122.02 24.5453 113.146 91.2782 160.261 238.467 157.979 72.4166 198.512 84.131 271.145 208.647 286.988 122.969 108.919 197.755 178.323 189.32 121.473 178.103 257.756 64.1092 123.496 219.376 196.602 166.61 58.1306 237.329 189.377 135.332 254.127 161.996 325.229 65.0704
TA19 176.114 135.591 243.276 119.752 191.87 182.587 190.649 241.191 359.661 149.128 424.193 472.007 1053.28 167.894 212.635 268.144 112.382 175.987 312.958 50.7674 125.867 312.133 172.747 120.23 170.69 129.699 91.659 722.084 220.07 150.783 492.728 233.526 136.704 90.8527 139.039 63.7659 234.135 116.892 47.2177 50.3747 55.1173 119.725 193.13 475.416 182.05 153.866 97.7048 66.6347 109.866 68.5582 118.147 305.285 79.1796 275.376 202.785 200.719 87.71 24.3017 138.571 149.549 301.231 123.792 403.305 371.084 419.017 208.424 84.7486 152.624 13.8555 229.705 105.757 167.511 147.298 112.028 93.0806 117.68 78.0949 267.049 258.183 160.722 92.2667 154.985 251.045 196.249 115.029 139.826 115.871 402.172 52.578 198.858 155.06 341.033 190.434 125.956 215.485 215.215 133.909 242.39 297.909 250.281 87.3407
TA20 93.514 156.031 89.7616 154.388 73.8903 169.303 96.9 125.9 110.262 191.655 86.3051 73.6534 54.3802 216.741 115.941 106.96 188.118 109.449 109.459 238.23 129.678 101.066 165.859 83.1135 154.347 170.279 193.115 67.0338 103.493 162.877 80.9504 91.7182 148.497 124.705 135.777 170.892 188.345 181.709 187.295 200.253 157.605 263.06 128.104 110.316 194.925 153.627 240.924 290.554 118.926 210.81 269.375 116.37 185.528 143.92 165.997 162.45 142.7 347.448 139.841 125.942 83.7935 209.202 79.1383 100.685 63.4397 123.069 253.367 131.981 628.077 102.317 183.3 197.108 152.954 210.145 272.148 117.869 153.344 114.528 111.359 164.34 160.37 93.771 162.522 152.785 137.52 132.855 127.474 96.9809 155.728 89.0091 160.529 141.317 145.247 152.345 125.005 128.106 131.498 84.9032 110.509 96.6404 153.088
TA21 143.308 112.982 46.1262 558.773 102.802 73.6725 271.719 168.018 51.367 156.397 35.8027 27.1971 18.8844 139.114 65.1463 59.9651 236.871 141.741 46.3836 1088.73 121.922 59.3567 135.309 153.696 176.986 155.881 179.525 11.2559 201.616 91.563 8.43704 47.2613 96.0749 625.128 137.781 1734.31 204.262 151.34 875.204 354.283 512.162 108.004 129.417 54.2596 238.665 106.385 822.267 223.135 238.669 643.961 315.6 55.5351 200.552 127.849 236.416 66.9542 111.728 1068.24 81.9534 144.386 17.9509 2015.39 17.7116 28.8356 21.116 214.408 363.054 139.04 2963.43 125.744 505.272 107.248 150.099 223.569 299.427 228.657 298.271 168.091 18.1072 45.6553 398.949 123.69 57.2633 62.9342 218.707 127.879 113.97 37.633 503.796 92.6973 107.531 41.1333 121.27 409.918 179.28 238.659 327.27 136.204 37.5127 41.6514 492.382
TA22 295.685 232.142 2181.84 23.437 1054.23 1106.08 163.344 47.9317 2869.5 96.55 1287.49 18629.3 44606.8 142.113 2455.1 1374.24 18.658 311.78 1659.31 2.02262 123.955 2631.79 257.531 2000.9 92.2868 40.224 79.0719 47032.2 462.469 645.834 97062.4 2968.49 377.568 10.0196 87.6333 0.187734 107.043 51.793 4.56783 12.3007 38.0706 116.988 741.169 694.157 24.1594 509.487 6.25678 29.0222 34.4145 22.6696 79.9216 966.127 65.7694 114.27 174.862 2853 143.113 2.23666 266.464 163.069 24495.8 0.477019 5609.23 6468.79 8511.13 52.9062 10.894 89.8278 0.0596681 362.523 18.3492 214.938 255.401 83.1461 36.7276 62.5485 9.59855 692.057 6075.64 908.828 14.5503 110.566 1128.93 1851.51 65.7117 85.8103 352.648 4476.18 3.26383 758.223 209.608 3071.97 488.737 8.06236 159.682 123 28.7381 667.399 1879.41 6325.69 8.55481
TA23 152.305 160.427 115.238 401.231 265.766 133.949 345.655 132.995 143.487 189.898 160.495 217.771 106.892 178.968 241.75 124.569 73.862 292.59 263.572 221.83 89.1053 154.915 116.633 365.424 295.89 106.944 163.788 106.13 480.748 269.553 75.2031 179.123 82.2819 246.699 131.242 287.048 170.123 165.205 146.246 255.297 295.001 68.0914 156.735 300.631 75.4713 157.632 164.226 53.8154 169.713 340.709 230.73 97.1233 72.5173 235.51 96.9714 263.269 105.145 162.193 57.7159 122.074 111.466 800.606 130.42 74.7363 165.511 167.72 240.278 141.618 108.721 72.5168 173.465 80.3 237.717 74.2555 119.517 164.844 122.266 734.675 77.6508 57.9097 328.501 268.862 49.9516 80.4184 152.188 107.832 173.9 133.495 105.698 67.5943 78.9285 90.1481 114.816 237.768 168.88 710.165 200.51 245.133 88.1528 169.872 196.537
TA24 53.7342 67.5832 13.1156 816.674 17.4016 24.4067 57.0742 527.597 9.7455 176.463 45.4533 1.69231 0.810207 181.76 15.0975 20.9741 1446.81 50.8997 17.5684 6185.12 180.568 16.7751 54.7729 14.897 222.777 775.297 228.444 0.809091 38.5029 24.0336 0.56638 6.84146 84.9652 1775.9 129.823 78854.5 307.349 691.329 3457.36 1157.24 407.842 210.575 25.6786 44.7683 1075.61 80.088 3956.02 1569.29 372.94 584.417 145.466 45.1802 277.863 154.392 184.443 3.52515 142.92 9853.17 89.2255 122.576 1.4203 26632.5 13.6467 4.98743 3.04666 309.368 754.812 245.268 183735 66.6744 1140.59 71.7981 53.8933 347.608 754.171 199.073 2330.75 23.2097 5.1421 24.4661 729.835 173.504 25.2963 27.617 365.04 114.497 63.4124 3.91791 4201.33 59.0157 134.341 15.4741 64.1771 3458.27 118.991 78.2571 468.346 58.731 14.5145 5.83909 3234.98
TA25 114.425 244.8 61.4872 268.926 71.1248 48.666 142.366 197.855 65.7635 202.972 62.3646 23.7942 25.45 107.329 42.4727 73.5011 373.99 89.7259 87.9973 434.69 191.873 61.0171 116.363 73.0186 201.657 339.548 232.373 31.1079 83.5769 87.0834 20.6584 44.3443 206.814 406.529 112.747 1128.31 199.653 224.069 493.098 305.76 212.264 152.863 63.134 101.611 306.093 119.239 511.926 270.457 201.505 379.582 226.075 113.235 213.107 153.11 160.812 38.4107 219.943 790.025 86.2051 130.244 27.4031 623.253 53.6832 38.7557 47.4672 156.517 358.013 188.651 2545.42 120.577 361.606 115.792 109.302 187.832 328.541 242.196 428.67 96.9873 37.9818 92.0738 234.269 152.011 88.1196 75.3561 157.962 213.68 97.8876 40.3168 459.085 90.7517 129.615 41.3236 153.561 518.104 166.978 118.522 219.859 94.0409 46.611 43.4121 360.783
TA26 108.058 71.3733 37.7801 250.434 43.755 86.5049 97.0162 326.254 42.4282 113.874 57.4819 15.0593 9.95573 124.438 54.6078 37.6609 527.555 53.5341 32.3215 1175.77 313.21 45.5281 88.2279 32.8712 142.586 258.889 184.13 8.9268 52.6576 68.5475 6.3011 33.8477 126.938 419.847 208.843 1827.4 182.232 275.685 868.416 434.133 246.632 188.873 48.212 54.2127 447.839 73.7808 986.136 522.038 373.054 232.931 293.729 68.0414 224.528 167.829 181.855 19.4032 157.451 1354.02 131.156 171.048 12.4573 1014 33.6285 38.2544 13.1733 184.195 322.098 129.629 6190.57 99.3128 381.36 179.075 114.155 257.826 367.908 168.615 494.558 21.213 40.5047 83.2154 274.744 114.979 88.2779 55.6544 209.648 287.952 83.3922 23.5833 896.809 95.4471 121.891 38.2183 80.9426 734.219 109.095 53.1265 143.516 50.7161 37.3372 17.89 698.997
TA27 81.5203 172.861 67.0693 163.378 82.9501 139.854 183.713 182.773 62.6932 179.746 130.685 50.5389 49.9872 115.459 73.6624 95.1025 206.512 103.102 64.6256 246.288 107.57 95.6452 91.524 87.977 119.839 223.495 250.692 49.7718 138.864 109.108 34.2788 99.4828 195.161 413.892 191.06 358 129.84 158.564 352.766 225.326 197.234 132.063 108.598 97.4874 200.645 112.368 386.842 181.701 219.617 208.836 208.935 102.146 338.378 214.403 117.883 123.731 239.137 448.644 102.457 122.027 109.845 456.302 119.052 80.6396 40.4273 173.328 326.232 178.944 958.416 89.6031 264.71 143.411 152.592 173.691 199.154 139.67 291.801 93.2715 75.8442 191.086 196.883 154.274 110.071 104.957 187.873 234.056 175.401 100.758 301.573 133.656 120.64 75.8797 115.769 259.013 161.289 140.627 141.173 82.4663 72.5492 100.78 234.211
TA28 105.932 122.754 99.3307 259.838 99.7509 133.423 116.148 192.122 96.3227 112.881 50.6312 90.6043 62.0044 168.119 73.6852 195.982 413.052 124.429 113.396 271.001 222.694 143.871 137.374 148.5 120.095 247.547 215.581 60.7862 136.691 125.142 81.9468 99.835 151.06 280.93 126.194 368.324 131.41 216.947 212.974 223.317 181.595 132.653 138.478 96.0781 162.899 120.208 223.59 205.519 106.673 259.78 177.278 103.719 229.275 119.43 175.45 78.1884 164.228 214.467 110.026 171.214 65.3509 314.79 61.5648 66.5187 77.7134 257.784 179.295 258.585 619.118 158.372 194.277 190.245 54.4444 164.542 236.702 112.337 197.254 78.1326 97.1662 133.952 175.759 151.746 122.438 77.0258 218.678 111.479 113.736 69.9042 178.798 180.545 218.581 102.984 149.704 366.202 245.388 120.619 142.628 174.32 101.214 83.9614 223.573
TA29 622.895 423.716 3070.82 12.9329 2936.55 1897.93 453.408 35.1421 10755.7 109.027 1398.17 78204.5 228794 180.219 2665.75 1850.15 4.83484 325.172 2987.02 0.493689 84.1572 4053.8 197.732 5077.7 95.1919 15.2926 73.0094 172912 1119.66 1705.35 426836 9170.17 450.858 6.73012 86.3398 0.0342989 100.065 44.2551 2.12875 11.3551 58.8574 76.4135 1149.6 1293.8 8.14261 479.401 1.50172 7.03709 23.3963 28.3171 97.8624 737.136 52.5521 97.1024 71.1366 14843.4 300.7 0.815153 190.54 171.575 127039 0.1073 9035.52 8487.48 38743.8 91.7224 6.6036 159.188 0.00565174 378.805 8.95673 247.842 343.423 37.748 13.8233 95.1594 3.23917 1847.4 12728.8 1994.52 14.0154 95.7352 1041.01 952.558 29.4087 226.692 693.454 17907.7 0.964495 505.461 150.425 4813.7 475.237 1.25999 146.35 454.641 25.3801 916.386 5002.94 14904.5 4.45319
TA30 140.198 173.911 209.029 156.14 245.084 195.846 205.748 109.09 273.145 157.586 150.724 427.567 380.161 165.276 294.738 248.864 104.865 184.69 249.746 131.286 110.457 219.565 199.395 210.181 193.907 133.28 162.204 309.487 241.173 282.026 536.753 281.353 131.988 108.935 125.716 54.0679 193.719 166.001 157.62 85.9804 184.457 96.0422 279.592 173.181 96.3209 202.724 92.8553 132.65 138.115 121.29 103.938 148.464 132.608 128.371 102.718 522.484 130.996 116.979 107.168 159.721 344.932 90.7319 299.742 201.85 289.709 145.976 89.9846 137.734 54.8713 215.258 188.776 151.38 165.36 75.0285 113.061 123.572 71.8792 228.457 205.437 207.741 123.871 130.612 184.353 194.51 127.155 162.697 210.455 241.309 77.5553 130.311 118.051 276.421 227.66 97.6035 174.153 334.914 169.95 178.758 215.022 288.537 79.7925
TA31 194.983 99.7107 72.1103 194.301 104.988 79.3837 113.979 230.868 75.67 182.268 102 49.7917 38.5122 151.509 71.5453 135.242 225.638 130.866 66.19 359.878 129.15 145.185 115.812 64.8541 207.585 264.754 131.91 45.2993 79.8243 84.0613 45.0772 69.2047 121.818 219.748 114.084 838.458 216.446 372.221 237.915 226.201 189.18 149.972 94.403 107.481 250.823 153.112 453.862 199.549 177.076 153.146 105.663 100.518 109.715 206.973 216.163 51.4135 187.13 254.963 171.065 177.275 58.9402 862.761 48.0236 46.8499 59.6186 197.45 241.538 161.974 526.485 114.762 226.41 108.599 144.311 251.541 271.393 125.504 360.816 75.5387 56.8482 75.1756 194.814 123.324 99.2052 99.2137 200.676 162.799 146.445 50.0423 409.073 136.619 153.51 58.0441 104.279 301.622 168.379 105.409 279.432 106.016 92.0466 46.4512 339.825
TA32 141.222 129.996 260.291 105.341 181.276 142.829 117.177 153.628 176.849 192.426 114.919 196.047 289.606 127.269 114.77 154.859 91.4577 134.657 301.096 81.3539 115.577 290.887 153.263 282.182 141.51 160.368 165.94 328.978 144.981 252.057 467.674 271.945 247.271 69.062 126.148 37.6384 84.2866 121.79 118.967 137.174 105.396 80.3593 122.36 131.54 74.7281 198.355 99.6643 144.899 133.407 153.334 111.484 148.563 179.959 96.4398 146.495 296.195 144.431 72.2543 351.871 123.163 334.613 49.7575 162.097 361.592 197.7 130.381 114.601 117.52 71.117 140.445 168.092 159.362 129.706 191.121 98.1239 138.988 136.234 93.9406 273.77 255.023 75.6437 114.499 240.116 139.045 169.733 130.047 169.652 203.304 59.4188 224.13 143.532 325.573 273.365 104.298 129.178 119.89 70.2418 204.621 214.272 286.405 91.895
TA33 337.2 147.953 737.101 44.0139 523.825 494.294 119.749 92.9616 765.119 203.453 394.494 2489.34 2533.52 109.035 548.157 565.295 37.7939 152.479 613.403 14.2018 129.4 650.108 250.789 578.213 118.06 66.2643 154.79 3095.75 260.923 380.475 5170.25 794.517 225.056 25.9387 111.766 2.36834 126.208 83.5648 28.1678 30.9751 75.8716 154.797 366.724 344.798 45.439 275.587 16.7713 70.5988 82.2355 63.4152 121.14 376.461 90.6736 89.0125 171.253 1091.31 198.745 14.1835 224.326 208.31 1793.01 5.1957 1001.6 1004.55 1988.77 82.4107 44.3476 117.864 2.73415 418.887 41.8822 222.27 224.741 94.2014 69.5576 83.5509 41.2026 258.245 1574.1 498.449 34.9404 116.077 439.335 632.751 83.6368 181.908 575.717 1049.13 11.3501 546.095 215.248 957.86 165.58 21.2112 162.036 159.456 65.8544 277.047 675.565 1317.23 28.4197
TA34 337.21 141.414 953.751 60.2584 889.64 707.521 143.442 60.3952 746.19 100.356 209.083 3988.38 3743.74 149.005 821.554 666.909 16.7665 341.23 616.469 16.5197 127.704 998.331 180.902 958.441 128.884 54.739 105.05 2520.89 381.497 750.369 4518.85 1304.6 258.435 24.8651 102.707 1.96883 88.948 99.8648 19.6894 65.0361 168.443 115.834 353.354 535.038 32.0232 316.998 13.0749 48.2295 66.7511 54.8662 157.433 175.128 95.5635 111.9 114.021 2432.94 189.168 17.0239 151.061 184.631 2457.42 3.31991 813.963 823.283 1550.46 121.605 41.1385 177.688 2.10203 170.604 50.1674 184.889 201.082 84.6753 42.1871 99.0729 33.8659 372.404 1108.69 548.53 40.3035 109.842 426.137 511.245 159.541 192.456 382.937 2058.37 9.23627 343.025 160.907 696.858 262.316 12.2052 164.375 222.273 84.1665 285.955 639.564 1061.8 30.5075
TA35 269.124 156.568 440.944 77.3317 562.968 307.108 211.542 121.107 625.813 116.523 234.804 817.168 1763.15 125.819 398.137 258.43 68.5665 264.179 491.7 25.3914 148.06 359.849 212.49 524.425 164.163 100.221 160.623 1923.84 334.41 363.248 2469.95 540.522 281.645 46.1845 168.083 9.02739 178.755 134.9 60.4873 54.6755 138.282 111.592 393.512 154.072 45.796 175.657 39.377 55.8157 108.204 89.6001 122.588 179.266 142.782 99.467 194.125 701.464 274.237 34.7453 168.99 135.982 1966.99 10.0846 579.671 596.117 1069.76 110.57 57.2141 97.0044 8.36862 172.942 66.8605 240.138 240.35 113.91 58.2034 110.47 37.8069 239.332 612.537 306.169 61.5312 148.824 274.732 338.571 133.544 133.747 266.996 538.299 48.7786 298.094 91.2147 888.419 195.302 29.9001 173.749 267.652 74.34 215.857 450.523 528.7 30.6074
TA36 82.1638 153.204 35.315 352.15 39.9529 77.2283 92.647 272.561 35.0745 157.628 115.685 17.4047 22.055 194.056 48.686 82.3355 472.882 132.367 41.3726 919.424 203.087 70.8539 130.355 37.9015 118.53 253.982 186.029 13.6086 82.2777 48.2806 7.97552 41.5631 116.007 379.351 225.596 3268.26 197.998 237.664 574.022 408.659 173.838 183.005 65.5175 89.6671 600.59 85.456 479.355 545.936 250.167 386.483 141.189 172.282 146.382 401.846 179.325 19.0043 152.973 825.434 90.2553 139.808 26.7139 2556.61 35.9813 35.7833 23.9543 158.981 406.038 207.441 4140.07 118.781 474.919 136.789 95.0678 261.572 287.428 245.053 393.761 105.988 35.6009 58.2717 362.621 233.501 64.2774 111.972 174.508 147.484 100.796 25.4257 941.3 83.9438 116.259 59.5058 115.897 1086.39 154.403 71.0044 311.247 91.8895 39.7989 28.9146 696.907
TA37 143.793 227.445 252.616 84.6623 171.433 253.428 182.12 150.277 146.931 203.718 349.286 325.293 364.078 109.948 193.823 211.462 117.884 195.53 174.857 47.6589 112.731 213.423 190.912 165.028 164.657 108.434 102.533 616.672 168.086 103.366 517.188 165.907 118.051 78.893 111.57 60.9316 184.616 105.027 63.2927 142.627 104.341 216.799 211.714 420.958 148.147 209.101 97.2514 98.0057 113.677 86.0772 148.234 311.744 167.901 163.328 193.009 265.205 97.8485 45.9609 134.987 185.528 460.391 68.8459 356.643 220.012 268.923 78.9487 118.288 125.022 16.8718 227.23 76.6477 161.761 234.857 143.739 122.394 117.638 117.312 299.896 292.505 183.547 141.763 146.584 261.335 254.018 95.5221 181.948 140.012 316.613 98.3558 149.852 130.607 317.784 196.097 100.31 119.019 142.69 121.641 227.338 290.417 298.324 77.298
TA38 121.692 137.445 100.855 114.792 163.547 149.002 73.3644 143.769 156.58 189.059 105.662 107.51 122 204.981 204.942 97.0828 175.979 76.0831 103 204.134 201.469 153.615 123.506 87.0617 121.631 119.036 234.508 133.014 154.371 172.688 109.374 137.691 176.131 145.396 158.75 116.712 110.682 175.35 221.963 168.953 182.503 183.597 117.029 77.9243 112.265 93.9826 128.456 274.116 108.922 150.775 206.381 101.375 184.372 108.871 170.356 232.145 185.682 289.144 240.624 181.303 142.245 46.3487 90.5798 111.448 96.4815 134.193 139.062 145.076 292.132 137.921 174.022 253.657 143.04 161.609 215.826 214.845 160.155 62.6322 270.839 279.743 62.3298 114.414 207.638 177.314 143.663 225.26 164.684 156.766 247.108 158.059 160.324 275.749 82.3226 138.499 140.789 88.9508 156.233 147.229 135.369 158.117 180.003
TA39 168.51 139.443 93.0427 207.872 170.115 128.861 135.627 117.356 152.82 131.116 110.698 139.804 108.717 153.723 198.271 152.746 125.3 176.578 138.342 122.456 181.567 137.536 127.287 215.147 238.016 146.015 111.633 109.366 174.365 242.083 125.568 177.466 203.116 82.7404 94.9566 153.813 135.386 124.209 234.05 118.354 282.415 105.026 157.072 118 173.364 149.385 282.325 154.914 136.273 159.509 157.629 111.775 129.194 76.5218 85.134 262.832 158.779 214.188 195.262 131.125 119.297 156.176 125.978 134.064 129.676 242.427 268.698 169.317 165.895 84.2489 182.396 102.079 126.429 127.808 124.025 196.427 122.827 183.797 133.357 143.664 155.153 190.572 153.532 145.733 183.972 148.478 131.924 147.256 166.701 127.541 102.237 146.474 155.288 99.4578 170.036 225.959 169.584 146.526 150.442 164.48 129.673
TA40 221.869 172.651 210.094 150.687 433.561 177.481 183.66 149.963 322.088 157.86 157.935 490.387 328.853 97.5619 288.354 270.536 95.3852 266.9 255.68 100.205 117.494 236.87 140.827 342.897 170.679 96.5982 143.39 333.693 285.634 297.136 455.22 280.455 308.262 91.0344 156.925 48.9505 115.745 106.495 85.9945 112.783 212.086 93.0197 234.055 196.064 59.2539 183.473 74.7416 60.1238 136.674 246.445 157.556 91.0568 162.949 152.239 71.8528 773.393 150.137 106.496 95.3334 129.628 433.286 72.1196 249.258 182.962 243.998 158.852 114.128 129.857 39.2979 87.7927 116.891 147.978 172.389 96.3144 93.6814 122.155 72.014 326.273 221.6 212.589 104.824 133.135 194.122 212.491 187.855 204.959 205.241 286.848 62.7666 202.433 84.1071 209.428 201.847 48.7139 146.234 613.294 81.8921 182.58 209.932 259.444 91.9395
TA41 228.564 148.685 226.754 122.393 198.58 293.56 222.955 74.7313 322.396 148.74 128.417 455.566 314.666 141.446 302.885 220.326 67.0418 221.625 284.911 112.036 118.154 236.75 158.138 210.81 195.534 84.0432 97.465 245.729 184.106 228.161 589.346 198.909 115.563 111.434 146.53 24.8468 118.294 102.78 106.632 112.628 170.101 134.692 179.128 141.513 73.4749 259.074 68.3526 136.09 91.7058 199.792 195.396 151.78 180.525 146.945 138.047 478.342 155.876 70.9416 118.105 140.809 349.06 43.5173 314.517 242.222 427.093 94.6622 76.8486 150.004 48.4478 171.257 114.933 182.864 279.561 95.6567 93.9111 150.845 74.0608 221.151 315.918 211.599 80.0948 91.7717 271.026 159.459 99.8869 144.556 201.848 365.675 70.2289 131.632 129.966 351.476 155.613 58.228 133.773 372.89 124.663 180.109 226.436 416.519 92.4783
TA42 127.298 214.127 142.738 83.7747 113.517 91.4376 144.375 193.771 83.1681 154.404 193.42 58.6044 62.2927 122.461 58.6137 158.167 218.383 130.041 95.8799 207.709 238.7 131.22 141.248 84.0836 170.139 248.399 115.915 93.7331 118.608 98.7887 77.02 80.5446 153.783 172.524 145.636 489.484 193.475 188.29 247.079 212.334 91.0317 178.193 135.083 177.23 320.757 116.141 163.584 197.093 156.354 124.92 101.846 147.04 123.607 203.121 240.617 50.1008 170.44 147.868 134.834 144.773 60.5294 304.29 83.6713 135.457 107.65 213.015 187.387 143.95 282.281 109.279 168.313 158.901 106.854 313.068 117.444 176.628 246.419 142.129 70.4208 101.362 183.085 166.524 113.248 138.572 127.693 109.225 129.965 96.6269 280.349 147.253 140.632 82.1481 216.289 201.357 110.926 103.096 163.65 118.572 155.492 114.288 238.308
TA43 126.162 163.663 114.002 229.361 120.901 135.637 131.28 177.945 113.447 171.166 95.8941 96.6425 51.5825 90.1183 89.7968 127.749 198.515 116.522 97.7696 375.511 95.2338 148.883 161.818 106.091 136.766 248.52 223.975 93.6751 124.725 139.546 76.25 76.8749 194.691 193.83 141.134 375.167 140.09 139.726 270.905 237.037 180.219 148.487 138.387 106.15 161.055 140.096 309.265 110.798 222.83 212.299 124.691 70.2668 122.108 157.361 181.27 133.909 216.118 183.786 88.3084 160.97 53.4348 302.282 58.074 89.2932 73.6155 193.301 188.809 179.665 277.932 107.941 217.625 133.478 171.011 122.684 278.265 157.864 167.538 98.2521 73.4078 118.564 244.098 150.312 73.5698 184.225 210.889 150.123 201.357 92.9578 215.202 87.4176 105.373 88.9233 102.559 311.595 157.324 120.321 164.289 77.6146 85.0317 86.4179 316.692
TA44 71.5451 127.428 40.5981 217.613 26.0135 56.9424 36.9819 338.414 18.7209 141.651 141.753 7.79452 7.30775 158.239 40.6565 52.425 1072.42 48.6464 18.4426 1013.94 238.506 35.3986 100.567 10.9462 118.698 617.775 149.986 6.28778 36.8392 43.8088 4.03871 13.1822 90.884 406.944 258.051 3081.28 182.255 741.263 736.414 411.115 74.9771 296.088 37.8056 49.8691 1009.5 97.1071 684.567 939.415 272.199 141.124 109.666 148.712 236.55 275.583 356.051 4.2476 105.22 1184.88 124.494 165.414 12.0706 1687.33 48.6957 44.2795 19.1323 162.516 411.262 197.162 16435.8 124.024 404.5 136.763 76.8679 602.41 421.306 181.096 678.977 16.0096 29.1941 58.7035 278.198 91.4428 89.2978 141.72 213.984 148.973 40.9621 23.9696 1507.17 137.934 258.824 62.7927 88.8173 1538.02 54.8874 17.5377 287.57 65.8813 73.3657 13.9968 690.577
TA45 149.041 139.576 113.885 163.403 110.807 152.245 120.894 186.29 197.047 115.496 118.734 192.433 95.6894 170.328 204.831 95.6455 104.343 150.364 140.661 127.6 215.122 131.371 78.6173 140.634 152.38 97.244 135.817 116.802 123.746 211.852 124.951 145.762 174.747 131.353 124.721 125.217 186.187 106.747 278.571 145.951 149.817 112.166 152.502 157.755 163.905 128.679 144.437 138.964 108.054 163.003 177.286 172.041 220.709 130.467 105.629 144.598 147.348 169.204 164.757 136.35 145.204 187.292 179.474 96.2707 81.5177 155.131 122.091 131.45 165.164 171.572 199.155 237.451 168.385 180.482 102.744 178.196 102.26 116.203 113.276 209.591 195.154 118.232 138.183 107.535 137.836 187.924 138.841 127.311 196.457 143.346 134.346 89.8416 131.719 75.5964 122.459 241.837 179.023 111.156 163.814 148.762 225.465
TA46 152.364 139.073 172.834 91.6877 76.0165 149.912 82.1382 108.488 122.34 166.109 178.527 170.657 141.222 202.282 156.199 127.055 158.15 115.783 147.417 115.382 197.234 121.59 119.98 121.77 149.533 196.018 169.545 144.031 125.784 124.265 183.314 136.216 205.372 120.482 162.204 85.454 143.219 158.166 172.887 103.175 146.53 175.218 142.448 149.109 183.199 110.491 157.934 161.48 113.944 145.027 174.522 150.65 217.019 111.055 143.81 142.808 233.026 123.137 176.011 154.628 111.431 82.6156 180.6 267.178 109.583 110.912 157.083 109.543 170.552 191.781 100.667 222.93 177.089 208.656 140.101 103.039 147.995 112.052 215.548 141.753 98.7011 150.998 176.119 142.4 120.52 234.081 169.24 265.848 181.765 224.833 145.45 213.942 100.306 117.485 98.6579 106.511 71.2147 81.4347 125.494 251.567 152.569
TA47 106.535 164.495 148.898 178.861 99.7921 172.182 163.352 209.323 155.013 152.498 219.537 98.904 92.3957 86.2559 137.903 110.109 186.886 127.912 98.6254 141.068 181.397 123.904 116.104 83.3249 165.267 129.861 147.727 64.4642 119.123 65.3794 77.6883 94.8956 140.392 297.097 132.839 418.241 170.839 136.182 168.841 136.092 184.642 117.479 173.175 113.104 201.304 106.811 222.811 156.199 179.077 144.208 122.916 145.383 122.31 191.832 113.313 70.7298 107.206 263.541 116.521 170.311 104.053 285.113 98.0216 91.9799 86.3594 199.799 169.16 128.078 237.78 202.761 218.745 121.059 108.723 197.533 167.173 214.265 267.24 152.917 156.076 102.407 141.681 151.799 97.6823 136.499 182.204 226.625 111.057 71.4646 531.034 155.05 137.568 100.672 108.588 428.624 164.052 132.734 238.871 139.756 85.7689 94.2099 176.361
TA48 95.7587 165.551 218.028 120.411 153.596 233.564 168.939 159.003 101.049 121.191 213.033 108.063 161.313 109.742 171.839 128.977 184.7 173.757 177.791 193.459 152.79 128.638 178.235 127.606 115.533 172.597 213.368 118.791 141.715 128.358 139.47 153.245 219.188 113.064 106.287 141.088 149.744 113.168 103.838 162.878 120.988 119.794 137.223 117.947 123.656 152.94 154.085 173.621 185.534 192.648 165.333 198.35 257.004 113.844 118.37 125.62 202.686 100.966 124.42 192.597 151.316 205.417 162.742 167.689 156.148 163.721 226.273 106.046 162.911 95.533 141.875 133.578 157.58 183.644 121.267 186.892 110.079 159.03 145.969 184.894 194.649 95.1187 179.514 177.541 124.503 124.253 178.605 136.693 166.937 150.358 163.931 220.647 126.909 178.956 106.209 151.433 142.6 181.061 188.47 142.869 131.078
TA49 277.04 210.293 331.288 54.1902 418.128 226.869 202.617 129.849 469.26 106.681 279.48 617.466 1345.51 138.549 230.987 277.877 60.094 215.289 439.386 25.8551 84.9864 270.885 187.031 437.699 173.529 55.1541 89.4116 1329.33 221.904 276.155 1380.04 415.473 155.408 84.2695 87.2645 13.6927 195.226 81.3415 40.6462 38.9379 95.7174 111.617 412.436 297.505 55.8306 258.359 41.458 50.8617 79.3427 81.3754 118.279 235.898 94.4077 233.753 165.351 497.065 182.392 38.1528 140.412 117.575 1020.35 28.7479 386.625 452.064 929.91 120.878 73.6095 143.152 10.0032 183.495 58.7647 101.46 159.541 111.248 52.4553 125.183 38.9425 433.807 477.422 412.576 55.0006 173.032 263.695 319.74 200.688 137.601 247.127 464.019 29.4514 244.623 270.569 350.257 194.097 51.923 115.203 174.713 100.198 333.195 391.157 484.173 49.6217
TA50 117.973 138.938 101.78 178.485 77.4061 100.361 131.332 180.569 60.7821 153.779 176.029 80.8263 74.4125 112.791 120.26 127.633 237.094 104.543 93.5267 226.301 126.436 174.221 143.523 77.1136 153.513 203.91 143.029 91.6088 127.181 75.1515 70.1394 89.895 235.24 241.879 120.794 378.881 214.523 177.577 245.097 169.208 127.019 181.998 108.838 110.082 232.22 119.983 297.249 155.76 124.546 182.494 166.604 157.391 155.911 146.933 128.402 74.8529 126.388 294.003 161.908 221.772 73.9062 340.238 103.913 76.3737 96.0641 180.702 187.009 131.302 404.659 149.156 247.519 187.616 179.852 172.241 204.817 128.391 226.246 74.8382 100.266 140.982 141.866 131.661 160.826 113.324 143.168 101.305 102.703 121.22 227.649 123.747 201.612 121.094 160.092 264.564 128.616 85.4857 193.186 116.257 122.121 109.398 232.489
