# Supplementary material for: Application of modular response analysis to medium- to large-size biological systems
Source: PLoS Comput Biol. 2022 Apr 20;18(4):e1009312. doi: 10.1371/journal.pcbi.1009312 (PMC9060349; doi:10.1371/journal.pcbi.1009312)
Supplement: S1 Text — (ZIP) [file pcbi.1009312.s005.zip › code_paper/Frank_Reference_50TFx50TA.txt]

TF1 TF2 TF3 TF4 TF5 TF6 TF7 TF8 TF9 TF10 TF11 TF12 TF13 TF14 TF15 TF16 TF17 TF18 TF19 TF20 TF21 TF22 TF23 TF24 TF25 TF26 TF27 TF28 TF29 TF30 TF31 TF32 TF33 TF34 TF35 TF36 TF37 TF38 TF39 TF40 TF41 TF42 TF43 TF44 TF45 TF46 TF47 TF48 TF49 TF50
TF1 0.001479 0.0004411 0.252446 -0.00039695 0.00028367 -2.347e-05 0.00051544 -0.00096545 0.0007914 -0.00023256 -0.0001771 0.00177424 0.00104733 -0.00182376 -0.00266645 0.0003739 -0.00013141 0.00151413 -8.093e-05 -0.00096147 -0.00061227 0.00045687 0.00082561 0.00098684 -0.0007528 -0.00216651 0.20862 0.00121757 0.0001417 0.00237213 0.00032392 -0.00028279 -0.00103362 0.00122356 -0.00088196 -0.00031884 0.00039004 0.16294 0.00169158 -0.00046694 -0.00013008 -0.368159 -0.00041268 -0.00034425 -0.00032659 0.00034521 5.662e-05 -0.210167 -0.00072299 -0.00258476
TF2 -0.00135054 0.004039 0.0003035 -0.00024594 -0.00184219 0.00015248 -0.00270718 0.00121417 -0.00394192 0.00065069 -0.00443553 -0.183491 -0.00388217 0.0003501 -0.00132858 -0.00099619 -0.00534006 0.00157854 -0.00102148 0.304265 -0.00050415 -0.355712 -0.00075004 0.00035424 0.00130185 -0.456158 -0.00373613 -0.00082203 -0.00467615 0.00152482 0.00027342 -0.00046023 -0.00036743 -0.00024413 -0.177091 -0.347383 -0.00293235 -0.00086698 -0.00094131 -0.00161933 -0.0010523 -0.300177 0.0015093 -0.0022815 0.00135882 0.00250935 0.438648 -0.00042294 0.00136611 -0.38847
TF3 0.00153688 -0.289303 0.000361 -0.236992 0.0004855 6.051e-05 0.00128344 -0.00083171 0.00122202 -0.00052936 0.00091374 0.00208972 0.00172379 -0.001756 -0.0019714 0.0004441 0.00048134 0.00116527 0.00047692 -0.00154843 -0.271072 0.00066912 0.198855 0.00090588 -0.00088632 -0.00120018 0.00217923 0.00100943 0.00102951 0.00187144 0.00014634 -0.00013382 -0.00087968 0.00078715 -0.0001141 -0.00018858 -0.232472 0.00105084 0.001715 0.00032238 6.39e-06 -0.00077408 -0.00080182 -0.242653 -0.00043371 -0.00026776 -0.00081467 0.00090965 -0.00116265 -0.00262437
TF4 -0.00047329 -0.00121303 -0.00078762 0.003319 -0.00026399 0.00052566 0.401004 0.00088878 -0.193712 -0.00117165 0.00190785 0.00126807 0.00069466 0.00026341 0.00169485 -0.00033505 -0.202958 -8.726e-05 0.00191964 -0.00057361 -0.00092141 0.00125152 -0.00061681 0.320691 0.00042769 0.00300763 -0.350207 -0.00158229 -0.240388 -0.00063138 -0.00065505 8.756e-05 0.00035667 -0.00190258 0.00152117 0.00127406 0.00162785 -0.00150438 0.00024214 0.00219789 0.00027018 -0.000141 -0.00087295 -0.262008 0.00034111 -0.00118591 -0.002132 0.0007071 -0.00131601 0.00011897
TF5 0.00406241 -0.00369665 0.00123397 -0.0069873 0.175066 -0.00149034 0.0009668 -0.00354801 0.00653956 0.00170355 0.00404484 -0.00093218 0.00576681 -0.00179846 -0.0017019 0.323799 0.0120803 -0.00261751 -0.00240425 -0.00510782 0.0026695 -0.00269261 0.00222148 -0.00077038 -0.00411229 0.298691 0.299241 0.00582195 0.00608008 -0.166144 0.00117152 0.00107254 -0.00056838 0.0047351 0.328517 -0.00469711 0.00205672 0.00482473 0.00064686 -0.00135264 0.00046804 0.00148477 -0.00091066 0.00054181 -0.252676 -0.00162517 -0.00041998 -0.00059778 0.00033093 -0.00311445
TF6 0.00198014 0.00321549 0.00086896 -0.00266194 0.196308 -0.284 -0.00094152 -0.223783 -0.00157599 0.201088 -0.00115887 0.00155202 0.229841 -0.00203997 -0.00296145 -0.172638 0.00079274 0.0007905 -0.00144237 -0.419262 -0.00020045 -0.00358911 -0.0003834 0.00056636 0.204243 -0.00459616 -0.00025243 0.00324934 -0.00116234 0.00172283 0.00104791 0.00072846 -0.00157744 0.00192287 -0.0024651 -0.00147554 -0.00043243 0.00131498 -0.340141 -0.00057022 -0.00207437 -0.226766 0.00032101 -0.00210563 -0.00026662 0.00172156 0.00150224 0.00016444 0.247423 -0.00157093
TF7 0.00198029 1.435e-05 -9.507e-05 0.00254057 0.0003424 0.00036802 0.002767 0.00048436 0.00020154 -0.287022 0.00246406 0.00414961 0.00256543 -0.00239917 -0.00142197 0.00044186 -3.13e-05 0.00129095 0.271705 -0.00267426 -0.0017556 -4.482e-05 -0.00028811 0.00122267 -0.00159902 -0.00019447 0.00259376 0.0009802 0.00157875 0.321427 -2.425e-05 0.00042404 -0.0012449 -0.00036327 0.00032742 0.00039456 0.00272563 -1.019e-05 0.00136315 0.00250813 -0.456023 -0.274401 -0.00155567 0.181079 -0.00019556 -0.00068609 -0.00236677 0.00169489 -0.00224914 -0.00308115
TF8 0.00303812 0.478836 -0.00015517 0.00188681 -0.00115476 0.00014094 -0.580119 0.006317 -0.00884275 0.288192 -0.29019 0.00729559 -0.303389 -0.397521 -0.332883 0.00044639 -0.00267718 0.0012858 0.00085308 -0.00274823 -0.00323759 -0.00978598 -0.00489119 0.330672 -0.471103 -0.00454354 -0.00261439 0.00450724 -0.00304577 0.00168614 0.00130101 0.00310542 -0.00332899 -0.00113153 -0.00399832 -0.00025475 0.00205794 -0.00242994 0.260199 0.00519472 -0.311095 -0.00043725 -0.00053939 -0.00337574 0.00122011 0.34893 -0.0005192 0.00181752 -0.00097162 -0.0012554
TF9 -0.360358 6.695e-05 -0.00046343 0.482739 0.00173267 -0.00099569 -0.00028049 0.00208408 -0.00067 0.00251594 0.00324853 -0.00179068 0.0017144 0.00116463 0.00369753 0.00131037 0.00785912 -0.00468938 0.208782 -0.00252836 0.00203612 -0.00696577 -0.00216571 -0.00222295 -0.00327469 -0.00023067 -0.00093955 0.0033753 0.249569 -0.00537702 0.00069404 0.00262483 -0.188106 0.00036019 0.00127756 -0.00283874 0.00126113 -0.00038286 -0.00512757 -0.310884 -0.00218546 0.00288926 0.00013804 -0.00034384 -0.164585 -0.00062275 -0.00042929 -0.00137646 0.00157401 0.0030196
TF10 0.00404212 -0.00178713 0.00133515 -0.00824883 0.00373618 -0.00173008 -0.00017726 -0.00252118 -0.201362 0.002717 0.00309704 -0.00132306 0.00481535 -0.0016664 -0.258033 0.00276992 0.221049 -0.00307059 -0.00326345 -0.00470133 0.00293006 0.340674 -0.344027 -0.361327 -0.00472797 -0.00543078 0.0036834 0.00675649 -0.241012 -0.00171931 0.198684 0.00164458 -0.368909 -0.196217 0.00044168 -0.184979 0.410548 0.00456398 -0.210088 -0.342671 -0.362591 0.00191442 -0.00030204 -0.00063384 -0.00300984 -0.00064833 -0.591341 -0.00104657 0.00125245 -0.00208635
TF11 -0.00061693 0.242108 5.837e-05 0.00246178 -0.00046047 0.0005993 0.20874 -0.00199921 0.00227458 -0.0019584 -0.000496 0.388407 4.42e-05 -0.00020925 -0.00117867 -0.00061753 0.185158 0.00207415 0.00124329 0.00089642 -0.00080738 0.00541371 0.0018243 0.16939 0.00218472 0.00163267 0.316302 -0.00251069 0.00012305 0.00231725 -0.00072134 -0.00169743 0.00025091 -0.00037014 0.00070538 0.389997 2.381e-05 0.0004079 0.00362221 -0.00091568 0.0023088 -0.00143018 -0.00051545 0.001369 0.0002201 -0.00078608 -0.00072838 0.368375 -0.267795 -0.0018155
TF12 0.00325259 0.402459 -0.00049656 0.187743 -0.00027494 0.235274 0.00215451 0.00587588 -0.211063 0.00137807 0.00279469 0.006984 -0.19251 -0.266194 -0.39969 0.00083738 0.00012457 2.598e-05 0.00142813 -0.00408704 -0.38532 -0.00931648 -0.00466739 0.00082709 -0.00533332 -0.00285995 -0.570129 0.00447368 -0.00060997 0.418862 0.00103253 0.00336931 -0.606253 -0.00137295 -0.00214251 -0.00059415 0.00345397 -0.00235169 -0.00441081 -0.206087 -0.00622372 0.0001502 -0.00120816 -0.00201751 0.00060101 0.00148103 -0.00200694 0.00181436 -0.00148211 -0.00122492
TF13 0.238427 0.00161913 -0.00050306 0.00288398 -0.00130313 0.00055889 0.00020405 0.00170964 0.259029 -0.00061403 -0.00077202 0.00126718 -0.001488 -0.445635 0.289926 -0.00081273 -0.00400399 0.00095586 0.00117405 0.00109492 -0.00129118 0.0002472 -0.00114917 0.00042307 0.00083175 0.00132517 -0.0015557 -0.448012 -0.00183033 0.338505 0.245122 -5.087e-05 -0.00010527 -0.00181196 -0.00052499 0.00160779 -7.059e-05 -0.00185982 -0.00042102 0.00126785 -0.00068019 -0.00055932 1.68e-05 -0.00016995 0.0011019 0.00050574 -0.00035809 0.00052189 -0.00049682 0.00067848
TF14 -0.00261278 -0.00247142 -0.0005824 0.00069294 -0.00042538 0.00018199 -0.00081178 -0.00068134 0.177407 -0.00056942 -0.00058702 -0.00343096 -0.00163771 0.002832 0.00289633 -0.00080259 -0.00079574 -0.00116593 0.00012776 0.00229004 0.00107285 0.179153 0.00054219 -0.00103565 0.002654 0.00357932 -0.191983 -0.00309858 -5.828e-05 -0.00213489 -0.00079957 0.371562 0.00186836 -0.00124162 0.00165061 0.00097408 -0.00122412 -0.468507 -1.698e-05 -0.00104326 0.00212369 0.00060685 0.0006131 0.00119227 0.00033166 -0.00091085 0.00019221 -0.00102329 0.00080707 0.00278211
TF15 -0.00275992 0.00062985 -0.00192237 -0.0024782 0.0005558 -0.00088967 -0.00198171 0.00532713 -0.224072 0.00337377 0.00286961 -0.00554708 0.355507 0.00534247 0.009811 0.00023382 -0.311262 -0.00798396 -0.00126337 0.00019772 0.00312098 -0.18687 -0.00483108 -0.263831 -0.00164628 0.00433138 -0.591773 0.00064116 0.252879 -0.0107615 7.16e-05 0.00353537 -0.497527 -0.23224 -0.268765 -0.00189024 0.306003 -0.00409321 -0.229086 0.313425 -0.00274734 0.00493912 0.001392 0.226035 0.00010414 -0.00070112 -8.735e-05 -0.00306939 0.00351835 0.48249
TF16 0.00278664 -0.437838 0.00010976 -0.00387295 0.0035055 -0.00104429 0.00220053 -0.00169317 0.00537621 0.0010361 0.00588622 -0.00077005 0.39792 -0.00045552 0.0016218 0.00223 -0.270337 -0.373511 -0.0007064 -0.00511329 0.00219693 -0.24993 0.00077635 -0.00136141 -0.00356522 0.174537 0.00449397 0.00393917 0.337821 -0.00347405 0.230021 0.00158794 -0.205392 0.0021875 0.00323625 -0.00347057 0.255743 0.00244237 -0.00074455 0.169906 0.0003472 -0.172141 -0.00137803 0.00181069 -0.359285 -0.187096 -0.0023028 -0.00045481 -0.00027786 -0.00114804
TF17 -0.00209586 -0.00204803 -0.28672 -0.00188559 6.809e-05 -0.00027348 -0.00187189 -0.00131828 0.0015953 0.00035816 0.309121 -0.00442328 -0.00162468 0.00270417 0.00208549 -0.00037854 0.338474 -0.00158318 -0.00122519 0.00221539 0.00192638 0.00174392 0.00092855 -0.00130935 -0.263545 0.00163169 -0.00131278 -0.00168506 -0.00012876 -0.254742 -0.00032118 -0.00072852 0.00170073 0.245633 0.00096882 -0.233696 -0.00200649 0.00018749 -0.00042096 0.353788 0.00191836 0.00096741 0.00109153 0.00038943 -0.00012493 -0.00037601 0.00139588 -0.00158171 0.00171223 0.00276458
TF18 0.00071304 0.00377645 -0.00041812 0.00172192 -0.00077734 0.00020233 -0.332513 0.00339282 -0.0044498 0.00059621 0.00041634 0.3233 -0.00036871 -0.00112845 -0.292235 -5.44e-05 -0.0017188 0.000194 0.00078998 -0.00086939 -0.00150562 -0.00425877 -0.00262204 0.00033375 -0.00180886 -0.00078108 -0.00173892 0.00122092 0.261483 -1.782e-05 0.00034622 0.00146229 -0.0011117 -0.0013346 -0.370704 0.00033671 0.00099761 -0.00189316 -0.00252139 0.300326 -0.00305216 4.48e-06 -0.00022574 0.444327 0.00080736 0.00108751 -0.00057295 0.00072943 -0.00043718 0.000337
TF19 0.00308383 0.00558286 4.929e-05 -0.00060094 0.00022822 0.448452 0.00077002 0.00415647 0.341304 0.00195508 -0.179528 0.230105 -0.252055 -0.0029637 -0.00123063 0.00105955 0.0017258 0.357245 -8e-05 -0.00335784 -0.00145113 -0.00863287 -0.00341103 0.00041132 -0.00487073 -0.00406341 0.346665 0.00488453 -0.00055148 7.452e-05 0.0012652 0.00285082 -0.00238934 0.00016445 -0.00233872 -0.00155538 -0.179898 -0.00086462 -0.00392841 0.00376091 -0.00519787 0.00045472 -0.00053678 -0.00235178 0.629852 0.260539 -0.00052358 0.0009494 -0.00036707 -0.00099017
TF20 -0.00318723 0.212801 -0.00056388 -0.00100846 -0.00019128 -0.00013839 -0.00190247 -0.00080948 0.00132406 0.00017427 -0.00100073 -0.00541069 -0.00222833 0.0039154 0.218301 -0.0007251 0.00065425 -0.00237361 -0.00083308 0.00288 0.422166 0.310851 0.00051986 -0.00184046 0.00279684 0.28505 -0.304906 -0.00292745 -8.617e-05 -0.00359721 -0.00068349 -0.00071625 -0.186426 0.190953 0.00179785 0.00031009 -0.00208348 -0.00080524 -0.00111685 -0.00188491 0.00228868 0.00139545 0.311489 0.00092452 -0.307948 -0.00082215 0.00104815 -0.00190416 -0.298905 0.0042856
TF21 -0.00077768 0.00062872 -0.00012405 0.00132464 -0.00081546 0.250145 -0.00025738 0.319454 -0.00098942 -0.00046767 0.165289 0.00018667 -0.00119283 0.0002239 -0.00012076 -0.00057393 0.412185 0.00087019 -0.324631 0.00116821 -0.000564 0.00110464 -0.0001107 0.00031596 0.00102389 0.00059984 -0.00084498 -0.00125702 -0.00132641 0.00071521 -0.00023795 -0.00045402 5.849e-05 -0.00073012 -0.00043134 0.00099598 -0.00058214 -0.00069075 0.00037546 -0.00011561 0.0001596 -0.00050566 0.00020059 -0.00011825 0.00062336 0.0003815 0.00024048 0.00017084 -0.00011414 0.00026932
TF22 -0.00094102 -0.00416911 0.00067405 0.00152383 -0.00031074 0.00059928 0.00044691 -0.00485981 0.00523675 -0.00269789 -0.00195531 -0.00088825 -0.00014602 -0.00012105 -0.00289772 -0.00077333 -0.00367439 0.00330731 0.00067038 0.218725 -0.00027692 0.009429 0.00416357 0.00146241 0.00385535 0.00120837 0.00314072 -0.431239 -0.164548 0.00407822 -0.00090901 -0.307988 0.00057272 -0.345145 0.00075776 0.00179635 -0.00117099 0.00214575 0.00654456 -0.0036435 0.00458708 -0.231873 -0.00028322 0.00181797 0.291104 -0.00098783 0.00018356 0.0006167 -0.00124248 -0.00312544
TF23 0.00186579 -0.00093868 0.00113852 -0.00088257 0.00057274 -5.56e-06 0.00064545 -0.00310155 0.00314543 -0.00089388 -0.00074895 -0.362159 0.00159189 -0.00243672 -0.00450747 0.00045087 -0.440779 0.00272844 -0.00027353 -0.00085353 -0.00053893 0.00324171 0.002579 0.00160718 -4.178e-05 -0.00290554 0.0033073 0.00096618 0.00056553 0.00419221 0.00026481 -0.00132003 -0.00116454 0.00235691 -0.0008911 -0.00030543 7.913e-05 0.00284787 0.0041907 -0.00207984 0.00131515 -0.0016883 -0.00056925 4.357e-05 -0.00071702 0.00011452 0.00032929 0.00096761 -0.218485 -0.233174
TF24 0.00010916 0.00313979 -0.169391 -0.00073338 -0.298807 -0.00012108 -0.00122349 0.0016192 -0.00301007 0.00101474 -0.00151461 -0.21582 -0.00139673 -0.00034918 -0.00058659 0.317594 -0.00135035 0.0002082 -0.00071232 0.0005868 -0.00030423 -0.00292139 -0.00126169 2.9e-05 -0.00074557 -0.00185116 -0.00209917 0.00103148 -0.00210884 0.0002285 0.00048958 0.00063673 -0.00063681 2.929e-05 -0.00181351 -0.00023162 -0.00089578 -0.00057137 -0.00178942 -0.305393 -0.00181622 8.359e-05 0.00065159 -0.00166588 0.00053703 0.483347 0.00125618 -0.00016657 0.00077958 0.00075424
TF25 -0.00160545 -3.036e-05 -0.315391 -0.00096544 -0.00118657 0.00019166 -0.00250428 -0.00292916 0.00122339 -0.00072548 -0.00496599 -0.453576 -0.225227 0.00053985 -0.00293949 -0.00101736 -0.00492748 0.00275996 -0.00124934 0.237143 0.00027936 0.00521949 0.00258585 0.00082943 0.003402 -0.00130959 -0.00082106 -0.00235949 -0.00320197 0.0033211 -0.00018517 -0.0024926 0.00030745 0.00126849 -0.00176668 0.00108746 -0.00358408 0.00148973 0.00333598 -0.00463603 0.00247895 -0.00153182 -0.219302 -0.00078627 0.00057841 0.0013369 0.00298011 -0.00047271 0.00093724 -0.00062593
TF26 0.00143573 0.169694 -0.00096364 0.472579 -0.440508 0.00086764 0.00495323 0.364537 -0.283582 -0.00237423 0.0050426 0.00496957 -0.252346 -0.001839 0.00078047 0.0002052 -0.308379 0.0007929 0.00384005 -0.00351422 -0.42598 0.00188055 -0.0005605 0.00114848 -0.00102516 0.003513 0.0038453 -0.00083131 0.00349669 0.0007039 -0.00082243 0.00041712 -0.00056893 -0.00225361 0.0025942 0.00157691 -0.336014 -0.00133588 0.00190728 0.00469108 -0.247425 -0.210993 -0.00260552 0.00277327 -0.00010864 -0.00245522 -0.00490989 -0.311237 -0.00367859 -0.191318
TF27 0.230343 -0.192374 -0.00020795 0.00307423 -0.00050083 0.00073542 0.00105888 -0.00272119 0.00352573 -0.299272 -0.00036103 -0.00089039 -0.0002456 0.00095405 4.095e-05 -0.00093658 0.241208 0.00167775 0.00155099 0.0016735 -0.00037919 0.00752531 0.00240549 0.0006671 0.00349166 0.0035685 0.001912 -0.00409011 -0.161083 0.00154682 -0.00118866 -0.00226414 0.00113508 -0.00090351 0.00182169 0.00216855 -0.0002094 0.00017115 0.00421375 -0.00135447 0.00366503 -0.00128883 -0.27456 -0.250299 0.00023875 -0.00154963 -0.0010183 0.00047173 -0.00126834 -0.0010095
TF28 0.235443 -3.569e-05 -5.433e-05 -0.00020708 0.00212607 -0.00038956 0.509479 0.00132499 0.00070021 0.00057224 0.00562135 0.00463269 0.00538311 -0.00316336 -0.00054297 0.00188795 0.00651054 -0.00123807 0.0010162 -0.406898 0.167873 -0.00502339 -0.00131828 0.00033747 -0.005017 -0.00178613 0.00375782 0.246821 0.00443414 -0.00054422 0.00071699 0.00234947 -0.0017104 0.00078796 0.00102207 -0.00207944 0.00463339 0.0007571 -0.00110117 0.00416345 -0.00262038 0.00059436 -0.00210223 0.00057208 -0.00144447 -0.00126567 -0.00324605 0.00141624 -0.00198238 -0.00316105
TF29 0.00491427 0.00155952 0.17231 -0.00162193 0.00161612 -0.00039532 0.0022547 -0.00073551 0.00116728 0.00037932 0.00221275 -0.198062 0.246958 -0.00494974 -0.344555 0.00174621 -0.265396 0.218338 0.315934 -0.00477789 -0.00132811 -0.00291325 0.00051614 0.195233 -0.00433492 -0.00560215 0.00428549 0.005219 0.002142 0.00380727 -0.27309 0.00096752 -0.00288488 -0.207216 -0.00154759 0.336795 0.172977 0.0028614 0.0017957 0.233814 -0.0021047 -0.0011128 -0.00157287 0.442541 -0.00133604 0.00039228 -0.00106237 0.00183238 -0.00190158 -0.422311
TF30 0.00068272 0.00212495 0.00083762 0.00336319 -0.00173326 0.00093228 0.00057372 -0.00135115 0.393649 -0.00211161 -0.00334316 -0.175045 0.371531 -0.00300886 -0.366639 -0.00093492 -0.00815961 0.485273 0.00126966 0.00139283 -0.00290552 0.582498 0.00161953 0.00297699 0.00168216 -0.00223059 0.210078 -0.00150246 -0.00323366 0.006975 -0.00015875 -0.00207489 -0.00181622 0.23512 -0.00271033 0.263867 0.317297 0.00077138 0.282163 -0.22788 0.00059112 -0.00339318 -0.00039781 0.229356 0.00109179 0.00152013 0.00054259 0.00205828 -0.00201514 -0.00467106
TF31 0.00213099 0.251251 0.00099494 0.00275327 -0.00072506 0.00072828 0.00175753 -0.170409 0.00079011 -0.00206807 -0.00145068 0.00517797 0.00102253 -0.00403284 -0.201806 -0.00019529 -0.00533787 0.209529 0.00139811 -0.00064044 -0.00284029 0.20597 0.00191865 0.00310149 0.0002618 -0.00291255 0.00319706 1.148e-05 -0.0012378 0.00700987 4.9e-05 -0.404595 -0.00224429 0.0010699 -0.00208447 0.00150948 0.00070545 0.00169061 0.00540643 -0.188898 0.00043073 -0.00326022 -0.00112946 -0.00021827 0.43655 0.00081942 -0.00045339 0.00243867 -0.00267047 -0.0061508
TF32 0.21118 0.00267139 0.00032756 -0.00298601 0.0004492 -0.00063758 -0.00122492 0.00140722 0.168129 0.00195336 0.280455 -4.197e-05 -2.731e-05 -0.00051305 -0.00029326 0.00069666 0.00253563 -0.00121571 -0.180671 -0.00087112 0.00063285 -0.23422 -0.255751 -0.00056222 -0.27757 -0.397266 -0.00139157 0.167287 -0.00055046 -0.00102904 0.00091315 0.001408 -0.00070351 0.00110303 -0.00143386 -0.00177925 -0.000348 0.00032082 -0.00279767 0.00018655 -0.26403 0.00095595 -0.329472 -0.00178439 0.246367 0.00122144 0.00123845 -0.00058761 0.00124689 0.0007728
TF33 -0.00122336 0.301156 0.0009877 0.00216449 0.162572 0.00086411 -0.00117253 -0.296446 0.0009027 -0.00226709 -0.00542409 0.00062085 -0.00295506 -0.00103004 -0.00505455 -0.00151248 -0.00900462 0.00546831 0.00029829 0.00392864 -0.00161641 0.38297 0.00305082 0.00238117 0.00412585 -0.00118179 0.00032092 -0.367718 -0.00405836 0.00647265 -0.00051405 -0.00334726 -0.000536 0.00062285 -0.00236058 0.0027167 -0.00293459 0.00126211 0.00587139 -0.00405721 0.00274986 -0.00324451 0.0005983 -0.00044278 0.0011769 0.00147528 0.00209647 0.00095085 -0.00077475 -0.00309702
TF34 -0.00187634 0.00257819 0.00085553 -0.00624162 -0.00048571 -0.00095292 -0.00546748 -0.315038 0.327359 0.00271854 -0.00528386 -0.00576354 -0.0043117 0.00244556 0.248717 -0.00027971 0.456377 -0.00137683 -0.00413571 0.00393119 0.00273027 -0.00250823 0.264008 0.273193 0.00113564 -0.00327183 -0.00465245 0.00073074 -0.00378168 -0.00152853 0.0008379 0.173799 0.00085417 0.002082 -0.00258375 -0.00169324 -0.453798 0.00102056 -0.00273542 -0.219373 -0.00014812 0.00128542 0.00291332 0.363244 0.00019705 0.00258153 0.00525049 -0.200585 -0.304784 0.0039328
TF35 0.00251 -0.00470719 0.00021109 0.00215032 0.00168683 0.00032185 0.00422494 -0.00299165 -0.19508 -0.00228141 0.00421514 0.0033038 0.00503925 -0.00250962 -0.00200358 0.00091851 0.00280073 0.0014121 0.00212763 -0.0037896 -0.00100031 0.00448644 0.00240379 0.00142122 -0.00080353 0.423753 0.00645735 0.0003606 0.0048391 0.00242472 -0.00045896 -0.0007687 0.261859 -0.244506 0.0025 8.222e-05 0.00369681 0.00208195 0.00483207 0.00118634 0.00209235 -0.00127757 -0.002428 0.00286518 -0.00139648 -0.00268237 -0.00357382 0.00189341 -0.00322947 -0.00525682
TF36 -0.00233623 -0.00246189 0.00061752 -0.00141377 -0.00058374 5.64e-05 -0.00234704 -0.214192 0.00311361 -0.00082007 -0.00381156 -0.00422662 -0.00254668 0.00193457 -0.0009718 -0.00092086 0.212229 0.00123372 -0.00128711 0.00383722 0.00133941 0.00620535 0.0030418 -3.654e-05 0.00397056 0.00060768 -0.00035259 -0.00311079 -0.450876 0.00134941 -0.00051657 -0.00257745 0.00137825 0.001074 -7.292e-05 0.000817 -0.307811 0.00152433 -0.190842 -0.00483701 0.00369667 -0.00072735 0.00128326 0.00032408 0.00013363 0.00016625 0.00246288 0.30146 0.00125266 0.00056905
TF37 -0.00022164 -0.00040916 -0.253192 -0.00227249 0.00066736 -0.00049916 -0.00088431 0.00019818 0.00026713 0.203325 0.00050024 -0.00205816 0.242203 0.00112703 0.00161916 0.00039957 0.00316508 0.333922 -0.0010946 -0.00017596 0.00138824 -0.00207525 -0.32498 -0.00115564 -0.000623 -5.039e-05 -0.00076166 0.00092142 0.00075993 -0.00239091 0.00024255 0.00068389 0.00061276 0.00045522 0.00050909 -0.00123085 -0.000359 0.00015321 -0.0019084 -0.00030684 0.354067 0.00129266 0.00047685 -0.00020532 -0.00047095 -0.00016259 0.00054707 -0.00102477 0.00121349 -0.344598
TF38 0.00578026 -0.340801 0.00212314 -0.00794594 0.00323482 0.233962 -1.7e-07 -0.229637 0.00344234 0.294397 0.00156293 -0.347339 0.00493046 -0.00443369 -0.00580048 0.00286579 -0.226374 -0.350834 -0.00324967 -0.00518157 0.00133488 0.372926 0.00164226 0.00060356 -0.00563373 0.181089 -0.501479 0.00820004 0.252952 0.00228984 -0.237348 0.00135915 -0.00263173 -0.221036 -0.00199531 -0.296522 0.00123141 0.005545 0.0006561 -0.00181382 -0.00190274 0.00029287 -0.00054656 -0.00200236 -0.00273927 0.0008352 0.0012958 0.222637 0.00036037 -0.00530953
TF39 -0.00063187 0.00141057 -0.00020176 0.00557553 -0.00205177 0.232806 0.00132328 0.00045633 -0.00188528 -0.0023794 -0.00172935 0.00365468 -0.00141603 -0.00142506 -0.00224778 -0.001332 -0.00818368 0.00407191 0.00247236 0.00150697 -0.0029661 0.239591 0.0001572 0.00212105 0.00209073 0.00122028 9.718e-05 -0.00303243 -0.00263654 0.0042752 -0.00072356 -0.00143961 -0.00084928 0.170764 -0.00111162 0.00322991 0.00015874 -0.0014172 0.341674 0.00085475 0.00038058 -0.00253108 -0.00061697 0.00031165 0.00154703 0.00057819 0.311832 0.00187507 -0.0021632 -0.00227992
TF40 -0.00228038 -0.00165702 -0.00066091 0.0053537 -0.00168999 0.00115079 0.00107882 0.277231 -0.294138 -0.00266654 -0.00104592 0.00056418 -0.00164812 0.00088235 0.00050476 -0.00155801 -0.0065398 0.00232603 0.0024269 0.00241947 -0.00159718 0.230445 0.00082365 0.00097409 0.00364252 0.00418642 4.179e-05 -0.00487253 -0.00130016 0.00179013 -0.00130856 -0.00188906 0.00080259 -0.00251462 -0.453103 0.00334816 -0.00022356 -0.190572 0.0030266 0.000161 -0.246147 -0.00161138 -0.00037716 0.00170482 0.0012787 -0.00075864 -0.00119112 0.000913 -0.290357 -0.00018663
TF41 -0.00333827 0.00076349 -0.00088934 0.00137844 -0.00156903 0.00030497 -0.00188865 0.00181187 -0.00283025 0.00015932 -0.00201523 -0.00300411 -0.238069 0.00316493 0.00354618 -0.254572 -0.00340295 -0.00117141 4.562e-05 0.00344656 0.00047943 0.0002514 -0.211456 -0.00118586 0.00249315 0.00325297 -0.00414193 -0.00317555 -0.00258333 -0.00259854 -0.00061694 -0.00018254 0.00160224 -0.00238345 0.00020294 0.00149607 -0.00205623 -0.00267493 -0.00238594 -0.000137 0.000246 0.00079091 0.00128287 0.32158 0.00133305 0.00046698 0.00103498 -0.00118138 0.00149246 0.321265
TF42 0.00106261 0.297545 2.184e-05 -0.00077625 -0.00027533 -0.00023981 -0.00054435 0.00268994 -0.00383167 0.164944 0.248287 0.00175294 -0.00038452 -0.00105011 -0.00038037 0.0003307 0.00011912 -0.00035187 -0.00051662 -0.00085229 -0.00056671 -0.00525855 -0.00218784 -2.663e-05 -0.00227605 -0.00239826 -0.37867 0.00241366 -0.00141204 -0.00029643 0.00075472 0.00156032 -0.00112898 -3.551e-05 -0.00182458 -0.00078712 0.222243 -0.00082107 -0.0029117 0.00156647 -0.317314 0.000427 0.00025806 -0.00185954 0.00034735 0.00148927 0.00056529 0.00010845 0.00048908 0.00050084
TF43 -0.00024956 0.00044367 -0.00027396 -0.00013674 6.9e-07 -9.032e-05 -0.00017905 0.00098145 0.207355 0.0004708 -0.227717 -0.0003672 -0.00021149 -0.278346 0.00120524 3.083e-05 0.00069337 -0.00095629 -7.39e-05 -8.39e-05 0.00023049 -0.00155107 -0.00084648 -0.0005078 -0.00039584 0.288265 -0.170114 -0.381752 1.081e-05 -0.00131127 4.554e-05 0.00058085 0.00021007 -0.0004691 0.00017591 -0.00020602 0.00010673 -0.0006773 -0.00145461 0.0006967 -0.0006407 0.00060308 -0.34073 -0.00014764 8.508e-05 1.601e-05 -7.792e-05 -0.00029696 0.00037798 0.00117968
TF44 0.00186086 -0.00069328 0.00049065 -0.00578004 0.00232075 -0.00126562 -0.00077584 -0.00046068 0.00183199 0.00245607 0.00212339 -0.00206816 -0.370381 8.214e-05 0.00081249 0.00170969 -0.209957 -0.00342233 -0.00243223 -0.00262333 0.00246869 0.162174 -0.216817 -0.00157348 -0.00317552 -0.0027145 -0.191805 0.322229 0.0029067 -0.00313206 0.00102845 0.00169109 2.985e-05 0.0025652 0.00053654 -0.00361993 0.471501 -0.213465 -0.00271441 -0.00047636 -0.00106411 0.00215553 0.00023607 -0.000646 0.27724 -0.00033806 -0.413038 -0.00133833 0.0016427 0.00074184
TF45 0.00167926 -0.374342 0.00125292 -0.00232792 0.00107229 -0.0002743 0.00016201 -0.498241 -0.254355 -0.00056479 -0.00065675 0.00014696 0.00176482 -0.00177611 -0.00401573 0.00065925 0.00146103 0.0018839 -0.00095471 -0.00076418 0.00040387 0.00344198 0.00312404 0.0010838 9.969e-05 -0.00286902 0.00350819 0.00113232 0.248063 0.00331014 0.00030347 -0.00141053 -0.00068349 0.00296664 -0.00039219 -0.00094243 -0.0003097 0.0034731 0.0041019 -0.00296911 0.00197187 -0.00118599 -0.00032814 0.00023271 -0.2325367 -0.00020372 0.0007202 0.00038357 -0.00052118 -0.00387864
TF46 0.00255618 0.00361065 0.00123767 -0.00310593 0.0002951 -0.00050719 -0.00102367 -0.00015631 -0.00128712 0.00135066 0.222949 -0.390646 0.0004086 -0.00282941 -0.00441531 0.00080684 0.00043251 0.00162864 -0.00168908 -0.00110103 -0.00041284 -0.00327363 0.00010882 0.00103987 -0.201051 -0.00586219 0.00027044 0.00376785 -0.00144378 0.00299805 0.00123485 0.00047875 -0.00205554 0.0026358 -0.0031181 -0.00162812 -0.342863 0.428759 -0.241218 -0.00116676 -0.00207665 -0.00071105 0.00029769 -0.00245509 -0.00036835 0.002085 0.00187849 0.00040616 0.00036507 -0.0027044
TF47 -0.0010826 0.00298853 0.00075146 -0.428021 -0.00202139 0.00046317 -0.0021741 -0.00072145 -0.00208049 -0.00057738 -0.00527444 -0.179605 -0.210148 -0.00061383 -0.00361029 -0.00121876 0.450851 0.00369876 -0.00056387 0.00356976 -0.00116292 0.00291445 0.000963 0.00146365 0.00243426 0.214961 -0.00199395 -0.00176307 -0.00479551 0.00427706 3.693e-05 -0.22597 -0.00070544 0.00036477 -0.00314594 0.597745 -0.0030948 0.00024432 0.00222329 -0.00287893 0.00042157 -0.00199968 0.00116125 -0.00178252 0.00133165 0.00237054 0.002748 -0.313243 0.341633 -0.00095134
TF48 0.0001014 -0.00247792 -0.0001112 0.00090834 0.0005105 0.00015207 0.00125579 -0.00126647 0.00240856 -0.00095181 0.0013888 6.886e-05 0.00133434 7.3e-06 0.00024848 0.00010539 -0.20022 5.561e-05 0.0007728 -0.0006912 0.38992 0.393789 0.00100612 0.00014476 -0.228365 0.00144609 0.00194093 -0.00077648 0.00177724 0.00010658 -0.00040196 -0.00050766 0.00036493 -6.777e-05 0.00144152 0.00027654 0.00096421 0.00045649 0.00164771 0.00012118 0.00138752 -0.00021586 -0.000677 0.0013991 -0.300552 -0.00126356 -0.00122736 0.000332 -0.00087615 -0.00096813
TF49 0.00338636 -0.226312 0.00052434 -0.00254319 0.00062385 -0.0006589 -2.327e-05 0.00304206 -0.0040872 0.00239302 -0.230573 0.00374835 0.00147182 0.18962 -0.00216982 0.28377 0.00284812 -0.00037616 -0.00110321 -0.00320651 -0.00075351 0.221093 -0.00259326 0.305836 -0.00493441 -0.00545275 -0.00069419 0.00561403 0.432809 0.000426 0.00154005 0.00259349 0.200568 0.00141526 -0.00274375 -0.286669 0.00131839 0.00032216 -0.00349554 -0.273711 -0.00479244 0.00051721 -0.00018913 0.159253 0.578022 0.00195024 0.00045033 0.00055042 0.000229 0.35634
TF50 -0.0041741 0.00621344 -0.00121026 0.00227708 -0.00337768 0.375772 -0.00362259 0.237611 -0.00914241 0.00133397 -0.00451556 -0.359359 -0.00690311 0.00327239 0.00388712 -0.00206923 0.186329 -0.00079059 0.254035 0.00517176 -0.00060222 -0.30421 -0.375852 -0.00119374 0.00206809 0.00208094 -0.00862873 -0.00297755 -0.431744 -0.00273936 -0.00021858 0.00086088 0.00091049 -0.00388214 -0.00245163 0.215695 -0.209549 -0.00511508 -0.213955 -0.28588 -0.00284816 0.00086864 0.00232701 -0.00258963 0.00288965 0.229297 0.450034 -0.00129787 0.164707 0.006882
TA1 0 0 0 0.16911 0 0 0 0 0.279777 0 0 0 0 0 0 0 0 0 0 0 0 0 0 0 0 -0.25021 0 0 0 0 0 0 0 0 0 0 0 -0.197893 0 -0.385055 0 0 0 0 0 0 0 0 0 0
TA2 0 0 0 -0.366875 0 0 0 0 0 0 0 0 0 0 0 0 0 0 0 0 0.305296 0 0.441445 0 0 0 0 0 0 0 0 0 0 0 0 0 0 -0.208093 0 0 -0.404834 0 0 0 0 0 0 0 0 0
TA3 0 -0.178338 0 0 0 0 0 0.214968 0 0 0 0 0 0 0 0 0 0 0 0 0 0 0 0 0 0 0 0 0 0 0 0 0 0 0 0 0 0 0 0 0 0.171496 0 0 0.315876 0 -0.392058 0 0 0
TA4 0 0 -0.282538 0 0 -0.404785 0 0 0 0 0 0 0 0 0 0.260615 0 0 0.411854 0 0 0 0 0 0 0.33628 0 0 0.399876 0 0 0 0 0 -0.315734 0 0 0 0 0 0 0 0 0 0 0 0 0 0.225573 0
TA5 0 0 0 0 0 0 0 0 0 0 -0.345907 0 0 0 0.214829 0 0 0 0 0 -0.345864 0 0 0 0 0 0 0 0 0 0 0 0 0.166742 0 0 0 0 0 -0.255102 0 0 0 0 0 0 0 0 0 0
TA6 0 0 0 0 -0.172129 0 0 0 -0.314865 0 0 -0.343883 0 0 0 0 0 0 0 0 0 0 0 0 0 0 -0.253457 0 0 0 0 0 0.330727 0 0 0 0 0 0 0 0 0 0 0 0 0 0 0 0 0
TA7 0 0 0 0 -0.235306 0 0 0 0 0 0 0 0 0 0 0 0 0 0 0 0 0 -0.319646 0.263771 0 0 0 0 -0.29355 0 0 0 0 0.185308 0 0 0 0 0 0 -0.243328 0.381335 -0.183679 -0.21689 0 0 0 0 0 0
TA8 0.240493 0 0 0 0 0 0 0 0 0 0 0.448097 0 0 0 0 0 0 0 0 0.193356 0 0 -0.329096 0 0 0 0 0 0 0 0 0 0 0 0 0 0 0 0 0 0 -0.215788 -0.407459 0 0 0 0 0 0
TA9 0 0 0.198713 0 0 0 0 0 0 0 0 0 0 -0.284312 0.300826 0 0 0 0 0 0 -0.308539 0 0 0 0 0 0 0 0 0 0 0 0 0 0 0 0 0.223332 0 0 0 0 0 0 0 0 0 0 0
TA10 0 0.367109 0 0 0 0 0 0 0 0.376184 0 0 0 0 0 0 0 0 0 0 0.290742 0 0 0 0 0 0 0 0 0 0 0 0 0 0 0 0 0 0 0 0 0 0 0 -0.270335 0 0.353341 0 0 0
TA11 0 0 0 0 0.298097 0 0 0 0 0 0 0 0 0 0 0 0 0 0 0 0 -0.26521 0 0 0 0 0 0 -0.359101 0 0 0 0 0 0 0 0 0 0.346877 0 0 0 0.165597 0 0 0 -0.331836 0 0.363304 0
TA12 0 0 0 0 0 0 0.452154 0 0 0 0 0 0 -0.231845 0 0 -0.233973 0 0 0 0 0 0 0 0 -0.289917 0 0 0 0 0 0 0 0 0 0 0 0 0 0 0 0 0 0 0 0 -0.29439 0 0 0
TA13 0 0 0 0 0 0 0 0 0 0 0 0 0 0.228749 0 0 0 0 0 -0.305228 0 0 0 0 0 0 0 0 0 0 0 0 0 0 0 0 0 0 -0.359803 0 -0.350217 0 0.196352 0 0 0 0 0 0 0
TA14 0 0 0.214471 0 0 0 0 0 0 -0.305473 0 0 -0.344857 0 0 0 0 0 0 0 0.199389 0 0 0 0 0 0 0 0 -0.293902 0 0 0 0 0 0 0 0 0 0 0 0 0 0 0 0 0 0 0 0
TA15 0 0 0 0 0 0 0 0.346116 -0.386118 0 0 0 0 0 0 0 0 0 0 0 0 0 0 0 0 0 0 0 0 0 0 0 0.258236 -0.188406 0 -0.168363 0.163957 0 0 0 0 0 0 0 0 0 0 0 0 0
TA16 0 0 0 0 0.312292 0 0 0 0 0.445049 0 0 0 0 -0.350189 0 0 0 0 0 0 0 0 0 0 0 0 0 0 0 0 0 0 0 0 0 0 0 0 0 0 0 0 0 -0.303083 0 -0.290527 0 0 0
TA17 0 0 0 0 0 0 0.211426 0 0 0 0 0 0 0 0 0 0 0 0 -0.329396 0 0 0 0 -0.204448 0 0 0 0 0 0 0 0 0 0 0 0 0.274096 0 0 0 0 0 0 0 -0.481481 0 0 0 0
TA18 0 0 0 0 0 0 -0.268173 0 0 0 0 0 -0.196156 -0.347381 0.210464 -0.164647 0 0 -0.249555 0 0 0 0 0 0 0 0 0 -0.227814 0.36271 0 0 0 0 -0.331951 0.416349 0 0 0.163764 0 0 0 0 0.414502 -0.272103 0 0 0 0 0
TA19 0 0 0 0 -0.240103 0 0 0 0 0 0 0.348975 0 0 0 0 0 0 0 0 0.370966 0 0 0 0 0 0 0 0 0 0 0 -0.233875 0 0 0 0 -0.180334 0 0 0 0 0 0 0 0 0 0 0 0
TA20 0 0 0 0 0 0 0.179115 0 0 0 0 0 0 0 0 0 0 -0.30329 0 0 0 0 0 0 0 0 0 0 0 0 0 0.510054 0 0 0 0 0 0 -0.417363 0 0 0 0 0 0 0 0 0.245189 0 0
TA21 0 0 0 0 0 0 0 0 0 0 0 0 0 0 0 0 0 0 0 0 0 0 0 0 0.337182 0 0 -0.383195 0 0 0.217486 0 0.250491 0.178099 0 0 0 0 0 0 0 0 0 0 0 0 0 0 0 0
TA22 0 0 0 0 0 0 0 0 0 0 0 0 0 0 0 0 0 0 0 0 -0.361426 0 0 0 0 0 0 0 0 0 0 0 -0.225554 0 0 0 0 -0.444041 0.226101 0 0 0 0 0 0.206672 0 -0.301747 0 0 0
TA23 0.515011 0.503732 0.292124 0 0 0 0 0 0 0 0 0 0 0 0 0 0 0 0.376515 0 0.308465 0 0 0 0 0 -0.496836 0 0 0 0 0 0.162923 0 0 0 0 0 0.312076 0 0 0 0 0 0.203565 0.312795 0 0 0 0
TA24 0 0 0 0 0 0 -0.166638 0 0 0 0 0 0.201268 0 0 0 0 0 -0.389011 0 0 0 0 0 0 0 0 0 0.355976 0 0 0 0 0 0 0 0 0 0 0 0 0 0 0 -0.217007 0 0 0 0 0
TA25 0 0 0 0 0 0 0 0 0 0.184212 0 0 0 0 0 0 0 -0.290112 0 0 0 0 0 0 0 0 0.289289 0 0 0 0 0 0 0 0 0 0 0 0 0 0 0.220893 0 -0.163463 0 0 0 0 0 0
TA26 0 0 -0.291944 0 0.467149 0 -0.177332 0 0.347191 0 0 0 0 0 0 0 0 0 0 0 0 0 -0.349554 0 -0.184229 -0.348253 0 0 0 0 0 0 -0.234263 0 0 0 0 0 0 0 -0.316017 0 -0.440876 -0.44667 0 0 0 0.275042 0 0
TA27 0 0 0 0 0 0 0 0 0 0 0 0 -0.418534 0 0 0 0 0 0 0 0 0 0 0 0.400706 0 0 -0.224822 0 0 0 0 0 0 0 0 -0.26205 0 0 0 0 0 0 0 0 0 -0.345645 0 0 0
TA28 -0.164237 0 0 0 0 0 0 0 0 0 0 0 0 -0.162771 0 0 0 0 -0.231008 0 0 0 0 0 0 0 0 0 0 0 0 0 0.287822 0 0 0 0 0 0 0 0 -0.414703 0 0 0 0 0 0 0 0
TA29 0 0 0 0 0 0 0 0 0 0 0 0 0 0 0 0 0 0 0 -0.448892 0 0 0 0 0.423631 0 0 0.22513 0 0 0 0 0 0 0 0 0 -0.347925 0 0 0 0 -0.367004 0 0 0 0 0 0 0
TA30 0.295051 0 0 0 0 0 0 0 0 0 0 0 0 0 0 0 0 0 0 -0.413574 0 0 0 0 0 0 0 0 0 0 0 -0.512398 0 0.18024 0 0 0 0 0 0 -0.289803 0 0 0 0 0 0 0 0 0
TA31 0 -0.301292 0 -0.303534 0 0 -0.296921 0 0 0 -0.193197 0 0 0 0 0 0 0.307862 0 0 0 0 0 0 0 0 0 -0.597791 0 0 0 0 0 0 0 0 0 -0.270797 0 0 0 0 0 0 0 0 0 0 0 0
TA32 0 0 0 0 0 0 0 0 0.407196 0 0 0 0 0 0 0 0 0 -0.464132 0 0 0 0 0 0 0 0.227832 0 0 0 0 0 0 0 0 0 0 0 0.394083 0 0 0 0 0 0.477079 0 0 0 0 0
TA33 0 0 0 0 0 0 0 0 0 0 0 0 0 0 0 0 0 0 0 0 0 0 0 0 0 0.192613 0 0 0 0 0 0 0 0 0 0 0 0 0 0 0 0 -0.367837 0.341812 0 -0.197927 0 0 -0.164295 0
TA34 0 0 0 0 0 0 0 0 0 0 0 0 -0.339274 0 -0.429896 0 0 0 0 0 0 0 0 0 0 0 0 0 0 0 0 0 0 0 0 0 0.631177 -0.211435 0 -0.317906 0 0 0 0 0 0 0 0 0 0
TA35 0 0 0 0 0 0 0 0 0 0 0 0 0 0 0 0 0 0 0 0 0 0 0 -0.431836 -0.176902 -0.322739 0 0 0 0 0 0 0 0 0 0 -0.496799 0 0 -0.17452 0 0 0 0 0 0 0 0 0 0
TA36 0 0 0 0 0 -0.387295 0 0 0 0 0 0 0 0 0 0 0 0 0 0 0 0 0 0 -0.185446 0 0 0 0 0 0 0 0 0 0 0 0 0 0 0 0 0 0 -0.314377 0 0 0 0 0.322554 -0.189433
TA37 0 0 0 0 0 0 0 0 0 0 0 0 0 0 0 0 0 0.183783 0 0 0 0 0 0 0 0 0 0 -0.413313 0 0 0 0 0 0 0 0 0 0 0 0.240517 0.306369 0 0 -0.181224 0 0 0 0 0
TA38 0 0 0 0 0.365321 0 0 0 0 0.327171 0 0 0 0 0.204175 0 0 0 0 0 0 0 0 0 0 0 0 0 0 0 0 0 -0.269645 0 0 0 0 0 0 -0.195442 0 0 0 0 0 0 0 0 0 0
TA39 0 0 0 0 -0.196864 0 0 0 0 0 0 0 0 -0.415216 0 0 0.252445 0 0 0 0 0 0 0 0 0 0 0 0 0 0 0 0 0 0 0.317651 0 0 0 0 0 0 0 0 0.378456 0 0 0 0 0
TA40 0 0 0 0 0.266303 0 0 0 0 0 0 0 0 0 -0.197907 0 0 0 0 0 0 0 0 0 0 0 0 0 0 0 0 0 0.228967 0 0 0 0 0 0 0 0 0 0 0 0 0 0.199277 0 0 0.176794
TA41 0 0 0 0 0 0 0 0 0 0 0 0 0 0 -0.181009 0 0 0 0 0 0 0 0 -0.328553 0 0 0 0 0 0 0 0 0 0 -0.356628 0 0 0 -0.31605 -0.206042 0 0 0 0 0 0 0 0 0 0
TA42 0 0 0 0 0 0 0 -0.161793 0 0 0.346319 0 0.288629 0 0 0 0 0 0 0 -0.303702 0.276739 0 0 0 0 0 0 0 0 0 0 0 0 0 0 0 0 0.207974 0 0 0 0 0 -0.429059 0 0 0 0 0
TA43 0 0 0 0 0 -0.357226 0 0 -0.177435 0 0 0 0 0 0 0 0 0 0 0 -0.178495 0 0 0 0.379143 0 0 0 -0.191877 0 0 0 0.360236 0 0 0 0 0 0 0 0 0 0 0 0 0 0 0 0 0
TA44 0 0 -0.261296 0 0 0 -0.256793 0 0 0 0 0 0 0 0.411247 0.51372 0 0 0 0 0.295514 0 0 0 0 0 0 0 0 0 0 0 -0.200275 -0.327229 0 0 0 0 0 0 0 0 0 0 0 0 0 0 0 0
TA45 0 0 0 0 0 0 0.348016 0 0 0 -0.323685 0 0 0 0 0 0 0 0 0 0 -0.197174 0 -0.162681 0 0 0 0 0 0 0 0 0 0 0 0 0 0.297053 0 0 0 0 0 0 0 0 0 0 0 0
TA46 0 0 0 0 0.190918 0.20712 0 0 0 0 0 0 0 0 0 0 0 0 0 0 0 0 0 0 0 0 0 0 0 0 0 0 -0.353301 0 0 0 0 0 0 0 0 0 0.190207 0 0 0 0 0 -0.241851 0
TA47 0 0 0 0 0 0 0 0 0 0 -0.380656 0 0 0 0 0 0 0 0 0 0 0 0 0 -0.305177 0 -0.191408 0 0 0 0.180335 0 0 0 0 0 0 0 0 0 0 0 0 0 -0.282997 0 0 0 0 0
TA48 0 0 0 0 0 0 0.252464 0 0 0 0 0 0 0 0 0 0 0 0 0 0 0 0 0 0 0.269559 -0.269877 0 0 0 0 0.227065 0 0 0 0 0 0 -0.190779 0 0 0 0 0 0 0 0 0 0 0
TA49 0 0 0 0 0 0 0 0 -0.401929 0 -0.168535 0 0 0 0 0 0 0 0.182281 0 0 0 0 0 0 0.319459 0 0 0 0 0 0 0 0 0 0 0 0 0 0 0 0 0 0 0 0 0 -0.170236 0 0
TA50 -0.464837 0 0 0 0 0 0 0 0 0 0 0 0 0 -0.218444 0 0.406187 0 0 0 0 0 0 0 0 0 0 0 -0.527341 0 0 0 0 0 0 0 0 0 0 0 0 0.209729 0 0 0 0 0 0 0 0
