# Supplementary material for: Application of modular response analysis to medium- to large-size biological systems
Source: PLoS Comput Biol. 2022 Apr 20;18(4):e1009312. doi: 10.1371/journal.pcbi.1009312 (PMC9060349; doi:10.1371/journal.pcbi.1009312)
Supplement: S1 Text — (ZIP) [file pcbi.1009312.s005.zip › code_paper/Modified_MRA.R]

#     Modified_MRA.R
#     R functions for  MRA inferences and  CLR heuristic
#     Copyright (C) 2021  Meriem Mekedem
# 
#     This program is free software: you can redistribute it and/or modify
#     it under the terms of the GNU General Public License as published by
#     the Free Software Foundation, either version 3 of the License, or
#     (at your option) any later version.
# 
#     This program is distributed in the hope that it will be useful,
#     but WITHOUT ANY WARRANTY; without even the implied warranty of
#     MERCHANTABILITY or FITNESS FOR A PARTICULAR PURPOSE.  See the
#     GNU General Public License for more details.
# 
#     You should have received a copy of the GNU General Public License
#     along with this program.  If not, see <https://www.gnu.org/licenses/>.
# 
#     Meriem Mekedem
#     University of Montpellier, France
#     Institut de Recherche en Canc?rologie de Montpellier, INSERM, France
#     mekedemmer@gmail.com


#' Compute R the matrix of observed changes between unperturbed state and perturbed state 
#'
#' @param Ko  knockouts experiments
#' @param Wt  wild-type experiments
#'
#'
#' @details
#'
#' @return R The global response matrix
#'
#'
Global_Response_Matrix <-function(Wt,Ko){ 
  
  tab <-matrix( rep(0,nrow(Ko)*ncol(Ko)),nrow = nrow(Ko))
  for (i in 1:nrow(tab)){
    for(j in 1:ncol(tab)) 
      tab[i,j] <- 2*(Ko[i,j]-Wt[i])/ (Ko[i,j]+Wt[i])
    
  }
  rownames(tab)<- rownames(Ko)
  colnames(tab)<-colnames(Ko)
  return (replace(tab, is.na(tab), 0))
}

#' block reconstructions function   
#'
#' @param R      R The (square) matrix of global responses, in which column i means that module i only was perturbed
#' @param cores  The number of cores to use
#'
#'
#' @details
#'
#' @return  times and the block structure 
#'
#'
Parallel_Blk_Construction <- function(R,cores){
  require(foreach)
  R <- t(R)
  cl <- parallel::makeCluster(cores)
  doParallel::registerDoParallel(cl)
  
  blk <- foreach(i  = 1:nrow(R)) %dopar% {
    Sys.sleep(1)
    cbind(R[-i, -i],B = R[-i, i])
    
  }  
  
  names(blk)<-rownames(R)
  parallel::stopCluster(cl)
  return(list(time = t,block_corresponding_to_gene = blk))
}# parallel_blk_construction


#' Parallel solving using LU factorization
#'
#' @param R global response matrix
#' @param nb_core The number of cores to use

#'
#'
#' @details
#'
#' @return t  computation time 
#' @return Xs  list of all solution per block 
#'
#'

Solving_plus_Computing_time <- function(R,cores){
  
  
  require(progress)
  require(parallel)
  require(doSNOW)
  require(foreach)
  require(optR)
  n <-nrow(R)
  blks <- Parallel_Blk_Construction(R = R,cores = cores)
  numCores<- cores
  cl <- makeCluster(cores)
  registerDoSNOW(cl)
  # progress bar 
  iterations <- n       
  pb <- progress_bar$new(
    format = "computing [:bar] :elapsedfull",
    total = n, clear = FALSE, width= 60)
  progress <- function(x){
    pb$tick()
    Sys.sleep(0.1)
  }
  opts <- list(progress = progress)
  t <- system.time(Xs <- foreach(i = 1:iterations,
                                 .options.snow = opts,
                                 .packages =c("optR")) %dopar% {
                                   optR(blks[[2]][[i]][,colnames(blks[[2]][[i]])!="B"], 
                                        blks[[2]][[i]][,"B"],
                                        method="LU")
                                 })
  stopCluster(cl)
  return(list(t = t,Xs = Xs))
  
}# Solving_plus_Computing_time

#' Vector solution with auto regulation
#'
#' @param v vector solution
#' @param i position to put -1

#'
#'
#' @details
#'
#' @return tm  vector solution with the autoregulation

#'
#'
connectivity_vect<-function(v,i){
  tm<-rep(0,length(v)+1)
  for(j in 1:length(tm)){
    if (j==i) {
      tm[j]<-(-1)
    } else if (j<i) {
      tm[j]=v[j]
    } else {
      tm[j]=v[j-1]
    }
  }
  return(tm)
}# connectivity_vect

#' Pseudo_z_score MRA
#'
#' @param r local response matrix
#' @param direction directed network from i->j and from j->i

#'
#'
#' @details
#'
#' @return eij  pseudo_z_scores r
#' @return I_sign   the matrix with the signs of the corresponding elements of r(the sign of a real number is 1, 0, or -1 if the number is positive, zero, or negative, respectively).
#'
#'
CLR <- function(r, d){
  if(d == "+"){
    s <- r
    n <- nrow(s)
    s[lower.tri(s)] = t(s)[lower.tri(s)]
    diag(s)<-0
    I_sign <- apply(s,1:2,sign)
    mu <- apply(s,2,mean)
    var<-apply(s,2,var)
    s <- as.vector(s)
    # build network 
    for(i in 2:n){
      for(j in 1:(i-1)){
        tmp <- s[(i-1)*n+j]-mu[i]
        zi  <- tmp**2/var[i]# test 
        tmp <- s[(i-1)*n+j]-mu[j]
        zj  <- tmp**2/var[j]
        s[(i-1)*n+j]<- sqrt(zi**2+zj**2)
        s[(j-1)*n+i]<- sqrt(zi**2+zj**2)
      }
    }
  }else{
    
    s <- r
    n <- nrow(s)
    s[upper.tri(s)] = t(s)[upper.tri(s)]
    diag(s)<-0
    I_sign <- apply(s,1:2,sign)
    mu <- apply(s,2,mean)
    var<-apply(s,2,var)
    s <- as.vector(s)
    # build network 
    for(i in 2:n){
      for(j in 1:(i-1)){
        tmp <- s[(j-1)*n+i]-mu[j]
        zi  <- tmp**2/var[j]
        tmp <- s[(j-1)*n+i]-mu[i]
        zj  <- tmp**2/var[i]
        s[(j-1)*n+i]<- sqrt(zi**2+zj**2)
        s[(i-1)*n+j]<- sqrt(zi**2+zj**2)
      }
    }
  }
  return(list(eij = matrix(s,nrow = n,byrow = F),I_sign = I_sign))
  
}

#' CLR heuristic 
#'
#' @param r local response matrix
#'
#'
#' @details
#'
#' @return eij  the pseudo_z_score MRA

#'
MRA_CLR <- function(r){
  
  d1 <- CLR(r = r,d = "+")
  eij_up <-  d1$eij 
  eij_up [lower.tri(eij_up )] <- 0
  I1 <- d1$I_sign
  eij_tild_up <- eij_up *I1
  
  d2 <-  CLR(r = r,d = "-")
  eij_low <- d2$eij 
  eij_low[upper.tri(eij_low)] <- 0
  I2 <- d2$I_sign
  eij_tild_low <- eij_low *I2
  # combine them 
  eij_tild <- matrix(0, nrow = nrow(r), ncol = nrow(r),dimnames = list(rownames(r),colnames(r)))
  eij_tild[upper.tri(eij_tild)] <- eij_tild_up[upper.tri(eij_tild_up)]
  eij_tild[lower.tri(eij_tild)] <- eij_tild_low[lower.tri(eij_tild_low)]
  
  return(eij = eij_tild)
}

#' Select the top x% from a given matrix
#'
#' @param eij  interaction matrix 
#' @param p    numeric vector of probability 
#'
#' @details
#'
#' @return eij_top the top x%  matrix   

#'

select_top <- function(eij,p){
  m <- abs(eij)
  m[lower.tri(m)] <-0
  threshold <- quantile(m[upper.tri(m)],prob = 1-p)
  eij_top<- ifelse(abs(m)<threshold,0,m)
  return(eij_top)
}

#' Select the top x% from a given matrix and compare with ref
#'
#'
#' @param eij   is the top x% infered network, a  local response matrix or the heuristic clr matrix  or interactions matrices obtained by one of the functions minet, clr or mrnet.
#' @param Ref  Reference network, or the Gold standard network
#' @param top  the x% top of the inference matrix (p=5%,10%,20%,30%,40%)
#'
#' @details
#'
#' @return a vector  with 5 performance metrics named  TP, FP, FN, TN and p_value  

#'
Benchmarking <- function(eij,ref,top){
  
  eij_top <- select_top(eij = eij,p = top)
  m <-matrix(rep(1,nrow(eij)**2),nrow = nrow(eij))
  m[lower.tri(m)] <-0
  diag(m) <-0
  I_tot <- ifelse(m==0,0,1)
  mi <- abs(eij_top)
  I_top1<- ifelse(mi==0,0,1)
  if (!all(ref %in% 0:1)){
    ref <- ifelse(ref==0,0,1)
  }
  if (dim(ref)[1]>dim(ref)[2]){
    mat_supp <-matrix(data = rep(0,nrow(ref)*(nrow(ref)-ncol(ref))),ncol = (nrow(ref)-ncol(ref)))
    ref <- cbind(ref,mat_supp)
    dimnames(ref)<- list(rownames(ref),rownames(ref))
    
  }
    
  I_ref <- pmax(t(ref),(ref))
  diag(I_ref) <-0
  I_ref[lower.tri(I_ref)] <-0
  postives <- sum(I_tot+I_top1==2)
  TP <-sum(I_top1+ I_ref==2)
  FP <- postives -TP 
  
  negatives <- sum(I_tot-I_top1==1)
  FN <-sum(I_ref-I_top1==1)
  TN <- negatives-FN
 
  return(cbind(TP = TP,FP = FP, FN = FN, TN = TN,p_value = phyper(k=TP+FP,n=FP+TN,m=TP+FN,q=TP-1,lower.tail=F)))
}
