# Supplementary material for: Application of modular response analysis to medium- to large-size biological systems
Source: PLoS Comput Biol. 2022 Apr 20;18(4):e1009312. doi: 10.1371/journal.pcbi.1009312 (PMC9060349; doi:10.1371/journal.pcbi.1009312)
Supplement: S1 Text — (ZIP) [file pcbi.1009312.s005.zip › code_paper/R-ACTA.txt]

ACTA+ABL1_KO	ACTA+FYN_KO	ACTA+JAK1_KO	ACTA+YES1_KO	ACTA+PDGFRA_KO	ACTA+RYK_KO	ACTA+STYK1_KO	ACTA+CSK_KO	ACTA+IGF1R_KO	ACTA+MET_KO	ACTA+TYK2_KO	ACTA+ABL2_KO	ACTA+MERTK_KO	ACTA+SYK_KO	ACTA+ACVR1B_KO	ACTA+EPHA6_KO	ACTA+FLT1_KO	ACTA+BMPR2_KO	ACTA+EPHA3_KO	ACTA+ERBB3_KO	ACTA+JAK2_KO	ACTA+CALM3_KO	ACTA+ERBB2_KO	ACTA+FGFR1_KO	ACTA+LYN_KO	ACTA+AATK_KO	ACTA+ACVR2B_KO	ACTA+EPHA2_KO	ACTA+PTK2B_KO	ACTA+DDR2_KO	ACTA+LTK_KO	ACTA+SRC_KO	ACTA+TYRO3_KO	ACTA+CALM2_KO	ACTA+LMTK2_KO	ACTA+MATK_KO	ACTA+ROR2_KO	ACTA+CTNNB1_KO	ACTA+FER_KO	ACTA+SIRT1_KO	ACTA+TNK2_KO	ACTA+EPHB4_KO	ACTA+FES_KO	ACTA+HCK_KO	ACTA+LMTK3_KO	ACTA+EPHA4_KO	ACTA+FGFR2_KO	ACTA+HIF1A_KO	ACTA+ROR1_KO	ACTA+AXL_KO
ABL1	-1.15601956056692	0.514948435982214	0.38700784958617	0.829313303351487	0.59819162783768	0.287080732080265	-0.0572675408180254	-0.493469832347092	0.206588190952208	-0.454019609997574	-0.455234562075611	0.496695415013811	-1.13246319322974	0.690336539707243	0.861551739317092	0.36028347137086	0.9238766245673	0.45163729105509	0.285643342724262	0.709245552980259	0.00811774007921444	-0.532445245124423	0.224325041440096	0.185444030195428	0.196712092502679	-0.785322857652993	-0.892591324275127	-0.482028980399409	-0.643757827000115	-0.0856628857706052	0.406938720787377	0.0784075537434525	-0.589303500813386	-0.411133576741237	0.717862441971406	-0.440830222775942	-2	0.333961659450796	0.674577820741685	-0.171913023255302	0.587043026135788	0.386919172445982	-0.103131692496921	-0.420770677955532	0.524023361973974	-0.707875008242027	-0.0954293275458318	-0.0693776935836998	-0.231701311494642
FYN	0.659050025185508	-0.225821010412961	0.685095153514209	0.144870162165248	0.547571228629436	0.16390323000802	0.170878043005937	-0.0283059217511726	0.0647451824850294	0.186204179902143	-0.0979245363666807	0.418823970698365	1.27711126468781	0.469284372938716	-0.126775585966752	-0.190233882451548	-0.202758204796064	-0.212702859828362	-0.146499209830452	0.0149735800254737	0.496412771152989	0.306202784167416	-0.150634025577642	0.045660875392097	-0.306614166654122	0.0222735600976322	0.283187067952005	-0.207275435257706	-0.254960934683633	0.395236363760827	-0.144616714474787	-0.435066024757205	0.0458172845105825	-0.509243710112466	-0.344423716995679	-0.522000927699309	-0.899208030110813	-0.537153953360446	-0.426888696691602	-0.667803242996956	-0.787602352247397	-0.224232781696871	0.0732842881290084	-0.325694602069327	0.122764707896015	-0.045271102270155	-0.433685959184618	-0.335782736578939	-0.151800922340899
JAK1	0.0232673679840763	-0.145226083425908	-0.152579988096224	0.338922671746735	0.723965056893945	0.365741459519686	0.322121701617188	-0.0482380020663545	0.267784831288988	0.243279389322637	0.39541676876044	0.530805259344733	-0.819682433931399	0.68372573545172	-0.0738956617800991	-0.264199850552883	-0.29994998453697	-0.0882370949028765	-0.00344972035650956	0.266915673460834	0.0669649118662426	0.238646712892848	0.234357267897436	0.180183456518115	-0.0779360516678046	0.0877143594694831	0.166192371843805	0.276895375653207	-0.222467937610912	0.0328632470719149	0.216077626088497	-0.141663600180751	-0.381550911353602	0.0454804447782539	0.0626373450164616	-0.0797994151663883	-0.472383441326302	-0.168235210340004	-0.193809866417072	0.00228364737093979	-0.0234078530093145	0.027141696022718	0.313994285959925	0.15243027345731	0.21903098060338	-0.0665028035682746	-0.36072951588311	-0.436442079228604	-0.000222945916947881
YES1	0.39317938463525	0.422577403924117	0.139805081036192	-0.169656951409746	-0.0503084508573763	0.0864987590188619	0.261386602987516	-0.185868975141338	-0.213678017138893	-0.00438138386396171	-0.234291123000765	0.40038765431602	-0.854839437569742	0.445209324187548	-0.331822949808794	-0.450329722921994	-0.467441842614374	-0.296500023700068	-0.320375336597641	-0.335685954474054	-0.300801683269919	-0.127204666816777	-0.00149783299635854	0.204120747884121	0.0654176159899878	-0.0955823754174507	-0.172704190868925	0.279848211866536	-0.267307516202519	-0.697822936991691	0.0932179434883317	0.0293722263585069	-0.0720483471363617	-0.361739190269394	-0.155005640599675	-0.2784835632195	-0.579365833364393	-0.240072977513142	-0.209937420361086	-0.218252146545477	-0.197540389708522	-0.169510686979867	-0.255793159269125	-0.318643560571371	-0.200686717158508	-0.40463214561697	-0.392018867386868	-0.513174050293085	-0.456254951066388
PDGFRA	-0.198311630654622	1.70370219836487	-1.10727099729391	0.201840258865299	-1.62827944467131	0.227843090102751	-1.84223995224259	-1.04012300497098	-1.75856186654715	-0.841814562864208	-2	-0.894462742675805	1.68226066383485	-1.63362206096196	-0.279517567818164	1.25368724460638	-0.233928622686684	-0.794379002197746	-0.785129449334782	-1.92915098790792	-2	-1.0898319361317	1.31146676518817	-0.278415190165528	0.272032215253911	1.03997313323301	-1.47042325654371	-1.10912446976549	0.785367109678548	0.859459553059552	-1.41671065177483	-0.14703534806925	-0.287796348945205	0.62360746322049	-0.089091989355275	-1.80229499609935	0.529117018946251	-0.142665078126913	-1.30332531995433	0.35077788980855	-0.963320502285139	-1.77864127044728	-2	0.561227802845638	0.146984736515895	-1.77604463770379	-1.13319536479577	-1.66203888942132	-1.78054633565486
RYK	0.34526590338153	0.648502120658016	0.666979934048638	0.192332714751951	-0.123541269065404	-0.310837960821445	0.166374157361576	-0.282330356356063	-0.234764165641297	-0.103171534802416	-0.327118266465868	0.416701685358961	0.72246580069327	0.386463649614799	0.331013789671146	0.254133679879116	0.143013297527152	0.480861136404408	0.254708789188678	0.45073602181574	0.397966793503012	0.0552402768366008	-0.223626677003951	0.0440810660257782	-0.0730268510692396	-0.336301691162961	-0.116504470948266	-0.198781198059428	-0.178484632315638	-0.0238888251206851	-0.0502554548317967	-0.433470039984241	-0.0481485128463692	-0.435598795420681	-0.117623956901207	-0.361020987130721	-0.493428607444922	-0.248387265466463	-0.183766128782403	-0.350550959785724	-0.286835053142217	-0.310731877665432	-0.102764694369178	-0.54494130874404	-0.323399194928137	-0.518341315832087	-0.470151081633895	-0.520836543981386	-0.600948775263009
STYK1	0.965554719380181	-0.962149457426792	1.25101008977869	-1.00103345081839	0.790394968576515	-2	-1.35971153439281	0.335630030050795	0.64188133764918	0.884221196219406	0.910559765424573	-1.01740735287844	-1.13244476378605	0.0794781405066199	0.370931921226097	0.501505536923077	-1.33600948936933	-0.886785969833376	0.0369518084716138	0.762470470821312	1.13601109509447	-2	-0.947281786949076	-0.583898953945607	-0.42358340920682	-1.35585946134952	0.509374375842363	-0.893542363279737	-0.590696023606619	-0.0368786107220194	-0.197317544341902	-0.582091673178113	-2	-2	-0.706479137049978	-2	-1.31234702953108	-0.990722213353346	-2	-2	-2	-0.598375363727619	-1.73598156000525	0.198597890655464	-0.429953779281196	-0.0525985397457017	-0.75253859451219	-2	-1.07504426429932
CSK	-0.462250080479527	-0.942974105742993	-0.471225145175303	-0.0201426846931153	-0.0433050623154851	-0.19125060957406	0.00816439134492675	-0.640267443667866	0.105697512052703	0.293366238720193	0.870135186707065	0.110832539313126	-1.38746807042483	0.0922818888205428	0.850851708570903	0.721195547733469	0.597984457883837	-0.433011712761764	-0.637805349506908	-0.231029258537597	0.02292665387147	-0.26902020998283	-0.294769652399859	-0.124721777706847	-0.355257334981365	-0.22041351314984	0.163362776731509	-0.179469113510898	-0.620028014978138	-0.0544696446219058	0.205391841748073	0.219962538246181	0.162844038999953	0.628001096895168	0.776131008646705	0.868622761461613	1.01508391221584	1.12131697429761	0.942178895874038	0.857651393268642	1.0070444701972	0.316552653231483	0.0164309491717767	0.270037783414797	-0.0462776723415038	0.174196787081028	0.273468938948402	0.0530746227883975	0.217333439739986
IGF1R	-0.104854635973648	0.519776297328362	0.30574680356325	0.218509544238125	0.202178581479646	0.420619671301281	0.0259094409997034	-0.578148723389154	-1.30410352648216	-0.653825677662292	-0.468782053213447	0.220928817644152	-0.71785972885409	0.136881828731853	-0.399331614262872	-0.319298906025792	-0.600935817828541	-0.386032022901828	-0.505877744820009	-0.323710154902441	-0.262122311549185	0.173747603634446	0.583085187032144	0.187426547510324	-0.134252075400336	0.189133523092347	-0.437260006032257	0.0617584794048066	-0.217979983067226	0.21243827945132	-0.26709127237181	-0.256666034761172	-0.511458693522124	0.0369212247592495	0.287142162061127	0.0330888569811635	-0.706219113325492	-0.474292761104172	-0.00720833645873467	-0.196163061401037	-0.349321231789142	0.294498872427211	0.210928923502085	0.283731936556956	0.438897105971807	-0.412577366007543	-0.21223865769023	-0.456604605306017	0.0389244459244125
MET	0.707331323754333	-0.0444977711267306	1.26846081544829	0.21210570208779	1.48796714805974	0.411632650384552	0.7534356108745	0.550701584549329	1.25190181019868	0.620648775536681	1.24200934922736	0.18580140980235	-0.845028078329693	0.938286467486022	0.516464846556562	-1.16438588771594	-0.210138223781923	-0.33189102253421	-0.0992738521151355	0.774489840693359	0.564823188831214	-0.442821326656489	-0.467713067893593	0.310641374530761	0.270521438919324	-0.571989000345769	-0.048755731428972	0.43526992160262	0.0659543217945266	0.185691651571221	0.293253155235765	0.294666142348819	-0.00713943351636934	-0.226767102237596	0.114368216042694	0.0159911553140572	-0.812891955882594	-0.0253586350162985	0.12173499556791	-0.258808459209799	-0.732935261113222	0.334948937295403	-0.0730450074602891	0.238765445385485	0.319281963028338	0.323103049512829	-0.742979572666322	-0.324876475683728	0.63081019949092
TYK2	-0.85664633650394	-1.50262084146172	-0.977055480890963	0.566717041988757	0.26896878481856	-0.0976483490049041	0.264526554761198	0.218318635185472	0.163910407812858	0.288052117267845	-0.0166515319800083	0.0829305158075956	-1.5032381423364	-0.145237465675571	0.663575608879635	0.71445792386285	0.834641488872729	0.485333552446789	0.755066380832094	0.282367671974082	0.581316482052571	0.312563622872071	0.114927009214806	0.398428054890472	-0.256553392652529	0.0916104270321744	0.163430597236623	-0.165235721460132	0.0230044105746371	-0.252621180354259	-0.249205839783326	-0.37212300965601	-0.333246610847218	0.19162154374648	0.166214703564402	0.135109864811712	0.262268422506911	0.373754710626111	0.22904045766026	0.371077746309919	0.149042563927874	0.0939301347696699	0.0360883234788119	-0.223905718403269	-0.273479396070222	-0.0817509540434272	-0.163388434463509	0.147635560059032	-0.131301967449324
ABL2	0.108023196705069	0.161106293021186	0.0341348931170712	0.242832301161316	0.000613213734514423	-0.0368718586061457	-0.0862505933783457	-0.162799951927988	-0.30064896423329	-0.250286688239868	-0.153197140826536	-0.189476253294982	-0.863513713275578	0.310010648977933	0.175503468117575	-0.00835272083712151	0.17746229243171	0.114585311235104	0.116106675165589	0.189418291398646	0.357414695970459	-0.36164940590233	-0.229508505353969	-0.233513668994427	-0.334623622334922	-0.413865888625336	-0.342527808471732	-0.390767486428167	-0.31410226452606	-0.0517515523432325	-0.175548603048883	-0.199937721731265	-0.0516943564965699	-0.169369605229322	-0.0935084980183345	0.00391788382568442	-0.351753538507191	-0.0811822183223025	0.129445097999134	0.00609934446487273	-0.0678501068281904	0.0490157347399943	-0.0606617138057781	-0.0947673080291666	-0.0177771213134279	-0.380201929375113	-0.382189996817083	-0.339135178891627	-0.279766270031655
MERTK	0.538501534375546	0.662204415674528	0.825003015042797	-0.166417962961193	0.156914670598363	-0.0101444696644589	-0.146289349285507	-0.0271180208156946	0.385221051204067	-0.26550500765128	0.158566354054638	0.277839717749907	-0.561027711479523	0.12130140281124	-0.225511592864141	-0.304190586851566	-0.331943981570306	-0.235121019347371	-0.470063575949487	0.322241744144731	0.378489681350601	-0.657038010577105	-0.0932194339891957	-0.309998270460916	-0.149443098406733	-0.230297394348673	0.163045010202249	-0.307951055479834	-0.204720933548966	-0.455623045287427	-0.133280698922618	-0.369589261318584	-0.00153739642056788	-0.855279411801569	-0.527074957531827	-0.665534665443597	-0.794763240523653	-0.204879639200992	-0.75243322668048	-0.415364747962012	-0.450709618047489	-0.0737634109010573	-0.308418990006138	0.411596862809731	-0.233415604060276	-0.038311561327649	-0.445862822411664	-0.916177493124413	-0.235945146812178
SYK	2	0	2	2	2	1	1	2	2	2	2	0	0	0	0	0	0	2	2	2	2	2	0	0	1	0	2	2	1	2	2	2	2	0	1	2	0	2	2	0	1	1	2	2	2	2	2	1	2
ACVR1B	0.620275664978647	0.700485714903712	0.758834383321627	0.276580301641664	0.14540537174494	0.261310437346074	0.205430428563897	0.0335642469260085	0.253803567743433	0.0334332734180121	-0.0947203520626369	0.442913991648615	-0.744019428569662	0.542556548586745	-0.0441579218340405	-0.361171539607045	-0.509754103144074	-0.158558575779258	-0.241917127219275	0.0912950293692339	0.199990982883869	0.100418929064927	0.360459853470378	0.185788765126383	-0.0377714714446111	0.201260553041848	0.263878806204329	-0.101624400447182	0.167566731448189	0.188351704130033	-0.0518600245154784	-0.0789963296310655	-0.44818195162331	-0.116802398736986	0.184618285630874	-0.268594177951604	-0.105447950781411	-0.410003534286874	-0.607958001828344	-0.107760416492562	-0.363545035956643	-0.0485745347402847	0.129480621608743	-0.241630928008301	0.111499896504116	0.160600990562357	-0.132039627231184	-0.269275356434948	-0.131128808722378
EPHA6	0.994792957733292	-1	1.38040221558991	0	1.42123520009333	0	1.17111083693665	0.526244798368762	0.950746836064919	1.22115928737032	1.46751014830037	-1	-1	1.38453803728559	-1	-1	-0.145754849438908	0.876322915481378	1.4407618391236	1.41581093048144	-1	-0.385792476293954	-1	-1	-1	-1	-1	-1	-0.197469014879611	0	0.0307436052932992	0.592085249189327	1.16945891991677	-0.157532280161907	-1	0	-1	1.17531130228384	-1	0	0	-0.508768092499468	1.09780881297575	1.01764028044506	0	0	-1	-1	1.06859500227949
FLT1	1.10201795526775	-0.591109662333371	-0.305148387187724	0.351770605719056	0.213189127073112	0.229497667266089	-0.981788435101983	0.37840184522892	-0.662569763739851	-0.0321252175655209	-1.12244205940969	-0.130195446011314	-0.466881563586089	-0.881353904930294	0.653388325926489	0.750455355235947	-1.47305244550978	0.294694333964131	-0.516515089478314	-0.461675475087168	-0.0452978950042584	0.146350935618383	0.91337801896965	-0.055811195521362	0.652629741103084	0.647285339741552	0.0777111080052823	-0.57627734728396	0.570202149814402	0.566825165388336	-1.21219421889727	0.212525676771115	-0.362620548543175	-1.20377412418259	0.102109164147068	-0.659999131589255	-0.0756980913588065	-0.677707145719074	0.66636310323125	-1.17366688549872	0.572873852874193	0.452882045787197	0.160370909159765	0.973823068797623	0.395415212039116	0.143703205988467	0.531287451503106	-0.481367236431781	0.544253568788438
BMPR2	-0.495868949778324	0.39474886520878	0.340890162190921	0.217206178325246	-0.116553246971342	0.239014486378758	0.0916561321738762	-0.308529057631403	-0.148466819845436	-0.287060426307663	-0.911364008920841	0.209967843657787	0.289978535368262	0.238188292503251	-0.290884115264871	-0.575149097407443	-0.454655407524734	-0.856947105794149	-0.2865273862044	-0.142703490026087	-0.533369316522857	-0.242928492628205	-0.280950466808732	-0.0467078690300403	-0.160577188125335	-0.870276739247803	-0.382289724921083	-0.0755081949221303	-0.410843567178736	0.0613107770500627	0.0539456420211843	-0.0303808684681983	-0.163056221755087	-0.291955414154143	0.123634007159	-0.0266636511691173	-1.50472030842985	-0.224515351332174	0.0421784024372111	-0.247885993062522	-0.193906947829113	-0.0062790579394966	-0.0920445789890483	-0.796368549731864	0.127888908361125	-0.617628203752285	-0.324424168878126	-0.506427680390002	-0.195161106042963
EPHA3	0.134674832341493	0.522262437837464	0.225042556054808	0.44859925224008	0.584307960961359	0.0427751786309312	-0.458539889673756	-0.396345130436084	-1.63589095944704	1.09075969250208	0.0639653490842368	-0.873760061287255	-0.284937884897498	-1.04943829871065	-0.103249558687806	0.886473045941909	-1.62963033816968	-0.664916654617337	-0.10457438418413	0.167424791585166	-1.25872316635329	-0.582982255208325	0.742621697866613	-0.342950390762459	-0.0903954828911757	-0.0127041457563541	-1.68901584504899	-1.02171846111723	-0.410533518278007	0.763071127719489	-1.15858384762663	0.0516288057666005	-1.49382613340331	-1.17914798605196	-2	-1.53247617208003	-0.291706690717543	-1.02549770447471	-1.88883925507416	-0.759697412989949	-1.12028485990925	-1.69762533369311	-0.471817832475118	0.311692721131746	-1.20809781807774	-0.186381684444164	0.305652857451618	-0.989835181296702	-1.52617320518198
ERBB3	-0.552325290688115	-1.07460588000725	-1.19722445294704	-0.28529521993907	-0.157460440581219	-0.899485440143214	-0.150419258031269	0.209088774261221	-0.837092605619255	-0.122266293384874	-0.04154959262598	-0.05810528174253	-1.04200872125931	-0.383757480394823	-0.107685191700405	-0.237064094741991	-0.389995326685116	-0.162534357685371	-0.169290920998956	-0.662408125109329	0.0253040632653904	-0.338326883434619	0.316333103882162	0.371059018791278	-0.225783714502832	-0.349361803822146	0.227385340583132	0.207825647494189	-0.410166836447728	0.131595112542482	-0.247488976779662	-0.0534877754006762	-0.503891300929749	0.111525415687602	-0.237400046050189	-0.45480398676853	-0.293946049634614	-0.0809040204959818	-0.977747233918011	0.38032984688633	-0.360979087874629	-0.197897175061232	-0.225112912298866	0.227008983886833	0.0371826363014628	0.696201036386076	0.205878064146387	-0.663835656819963	-0.16529933590706
JAK2	0.757340949269004	0.665857676069437	0.712501714498466	0.00672556089554721	0.204024414280352	0.0462521958277996	0.101232648579247	-0.144948209745519	-0.00128321826276753	0.192077941605802	-0.326503906666525	0.425897413892224	-0.754700661637819	0.347408086048665	0.478178198407606	-0.100778721100384	0.149901247808906	0.116737943766211	0.1482179794517	0.602974559698521	0.564469312979164	-0.0636394396037877	0.293237656128705	0.170308897979463	0.193640782113151	0.387044586766135	-0.127421375769563	-0.133257688748481	0.193825115836731	-0.239899580087131	-0.099361712810442	-0.0809552870315416	0.11080945879998	0.332573801549366	-0.0723692347354662	0.165387811259048	-0.493984325882667	0.0531656602749405	-0.0782779041274806	-0.235287924430372	0.273086741440922	0.059496354779067	-0.155861094358265	0.0239027560663606	-0.137440699327278	-0.219518069720467	-0.622112591978855	-0.339625824403889	-0.443103149071043
CALM3	1.00416870084705	0.849102303287335	0.790467792880635	0.527951913842171	0.282521572787603	0.269667431777788	0.302319746704841	0.255311146773385	0.222871443682383	0.265213735517305	0.203214180474819	0.523059935617806	0.873407738605842	0.62272766941111	0.43844397544331	0.522561384901579	0.407166105933612	0.39612311965984	0.379403953564823	0.500685067673114	0.516559541485218	-1.73560331148091	0.277928232545257	0.030926856989918	0.245553365970494	-0.0557702783718623	-0.036424255820406	-0.238202476076176	-0.0945010774907988	-0.149484863394019	-0.325736949163643	-0.277399067953663	-0.247046387701911	0.33194400241432	-0.159090619233166	-0.0590599923128589	-0.0855848448137332	0.0439070157120362	-0.166712902315259	-0.0311606473647061	-0.178966783163664	-0.311424258165155	-0.323598042756702	-0.0475768376637331	-0.43052600129728	-0.468465748168188	-0.52652033684559	-0.435340481624644	-0.54906197953015
ERBB2	0	1.48406771276845	1.06181835378686	0.371076734665371	1.23760536242675	1.12092831290688	1.20220616473555	1.00299565059733	1.1870825158642	1.55008557676242	0	1.84887224081697	0.0106131878071106	1.61443465456134	1.49394695292199	0	1.18777423762191	0	-1	-1	1.16386130512954	0	-1	1.33925255042179	1.61444588059397	1.50388309260982	-0.414875453963533	-0.0955773510633754	0.521618458762129	1.31641317939919	1.43291707872886	1.51772840019501	0.762822286371927	0.945414843569597	1.57104692096659	1.21125532856108	1.16587501781857	0.151998923819423	1.55549456424189	0	1.57125780075994	1.42835646948577	1.11405269630775	0.0218668460772299	0.841320384608933	1.27682676116739	1.07034941711526	1.01446081711486	1.55171664416081
FGFR1	-0.215783025783472	-0.0596559474776052	-0.0970026952720038	0.0530633786193634	0.007961655180343	-0.0190792306197597	0.0331198490915392	-0.217749297806396	-0.0331114608794912	-0.0435647239452217	-0.104893902587221	0.208829921664841	0.225856753190061	0.197288711125538	0.319221109829724	0.164362470729811	0.0456479280310897	0.326501841188301	0.0946379134724367	-0.0121393535154558	0.175526828937485	-0.0557287751895026	0.0724467840540052	-0.564712041658413	-0.217887800842343	-0.35083829884554	0.156607952993073	-0.395908663865327	-0.332566757374941	0.168381266669946	-0.0904546762044019	-0.107986006371429	-0.0986581238827695	-0.0710315320904416	-0.0350556754970619	-0.0950428769642587	-0.241661239147496	0.0036305899777748	-0.300644656242654	-0.106134012928935	-0.2713672262596	-0.134640832938773	-0.0771217358583397	0.0715003181640348	0.350091727263236	-0.153221792864457	-0.145410017778078	-0.209439790463778	-0.172860586179992
LYN	0.786478938637756	0.720135230140596	0.772037588411793	-0.057258160245959	0.469710752107796	0.110435942463205	0.150768209044219	0.280142789705368	0.0988912715585032	0.236587435193351	0.192028131111185	0.436278549484317	-0.574151375554756	0.445253235019091	0.0211322798219867	-0.0303270211904579	-0.45974515381538	0.220798620760801	0.152760474738368	0.495050134200429	0.494158796826506	0.153157689064252	0.395767693634786	0.0437330367483723	-0.0303835619107378	0.488588930660176	0.709599116535407	0.0326179950292788	0.0739376545464659	0.00481359769983718	-0.0669429650129219	0.116219202827934	0.0474748296108123	-0.222131645174608	-0.236327589626366	-0.135366621497821	-0.147320696136888	-0.191176922089137	-0.459178058082462	-0.176977194050911	-0.341647378673563	0.063681919678775	0.0178744966244073	0.245594440906087	-0.289510860272984	0.16946982600769	-0.308849249958554	-0.493938193153346	-0.0976795161112929
AATK	-0.548849599558782	-0.784904670435947	-0.42634730274876	0.0361751167362282	-0.661590571597985	-0.507436082184609	-0.498899629582433	-0.649244332943441	-1.00440569478429	0.0138004727168075	-1.42348386890671	-0.496838183525731	0.499198065298146	-0.215624697313452	-0.155772767861442	-0.929905948104198	-0.71093303366202	-0.134271289511311	-0.453547133375182	-0.309511456939489	-0.616718545488722	-0.442203505438298	-0.539084499052347	-0.84854197211547	-0.801342436793668	-0.976296666315921	-0.0614586130418713	-0.94803005446751	-0.40657517361725	-0.227839457689676	-0.55415741969498	-0.878218104209882	-1.24967867226354	-0.790630369754006	-0.271735137500622	-0.598102525966293	-1.45026422795842	-0.786934468845612	-0.646812321526396	-0.913088180411396	-1.09014396943353	-0.254571023011535	-0.690288929125974	-0.945730581020511	-0.244069355074936	-0.220319499033794	-0.308718092359923	-0.842563710041317	-0.667645967742641
ACVR2B	0.188912467825431	0.15336220596897	0.160183190685985	-0.192545210919971	-0.432135768513144	-0.251057030549597	-0.255328766509951	-0.504653994712733	-0.732578706280649	-0.497605469754418	-0.583460079422229	0.0316286357115237	0.840841943776679	-0.415783168523883	-0.0899305112178677	-0.0196588397966634	-0.351590512939179	-0.638008783426625	-0.436593823173163	-0.616630031624057	-0.427261883908455	-0.226319981486315	-0.293968292176349	-0.257781894072491	-0.580716579015526	-0.438071007957789	-1.02853381768648	-0.603869605339736	-0.480504750710586	-0.118322968531895	-0.374508024589992	-0.0454723726538189	-0.226212848499642	-0.417644548363252	-0.375478946543193	-0.390084969621736	0.0390255121182652	-0.576272965852163	-0.510397681324491	-0.507999361780971	-0.69318841432183	-0.253631392353188	0.00722580161354969	-0.146378762945005	-0.247394772062238	-0.477743659228404	-0.334363733685283	-0.507924151927879	-0.227226555192404
EPHA2	0.997657301050207	1.04118996354321	0.818924766121926	0.566066774663544	0.0636420313014017	0.57237491138523	0.400093083998256	0.218885338081085	-0.334445557621898	0.545770641772099	-0.291619599740347	0.412338314339943	-0.81202641879807	0.138380094622446	0.230287944317991	-0.0760957705986233	-0.206604372874701	0.274571342949012	-0.371786221898707	0.589384064330915	0.0309290016333201	0.635262774207628	0.397017672624167	0.07231232242843	0.240072870839628	0.518939754264267	0.2206496872184	-2	0.0800797050679247	0.439230458857658	-0.185852901936824	-0.582252369892641	-0.503867098927868	0.230941844510122	0.236169980148894	-0.298003127911432	-0.164168440671406	-0.177023469974284	-0.576896167055029	-0.68830521488577	0.107361647953919	-0.505432853763595	0.220453757717455	-0.423443410819556	-0.0661872168252705	0.0686901410647913	-0.238741491321366	-0.293563148488076	-0.829640308436128
PTK2B	1.65960967648569	0.836694323243832	1.26149982172306	1.05193671967238	0.577367926162267	0.778752216515203	0.547399932545582	1.20298395466736	0.864035062500054	1.33560225678329	0.425409566306349	1.05965556996076	0.393673104220643	1.50113315667546	0.377623612691797	1.00022076581574	0.708431091512002	1.1295603116206	1.12016239541435	1.57268295571834	1.0982566337698	1.08861686737347	1.05256367352604	0.404308294126557	-0.312717555964168	0.862312860459313	1.24665715663696	1.34719585854794	0.886048636214945	1.12423701946904	0.642928526968237	0.805617167270189	0.471348170808614	1.38311611499017	0.955981335465079	1.18106026540002	1.07619604955678	1.00944982876284	0.999994627922642	0.820180354260119	1.15772829909393	1.30418407993659	1.11406510677369	0.98492635327708	1.37073585723754	0.796751986144729	0.92834212264878	1.01439641998303	1.00473165087138
DDR2	0.384534996740943	0.829962429064351	1.87705917158258	-0.204593186248802	1.77069408495021	0.338403408793385	-0.445947360848739	0.427079059729951	1.85230886924198	-0.248015269679404	1.43731876691301	0.172535494008859	-0.266179034287423	-0.0622755683052778	-0.273038939816723	0.205856341321747	0.891904870522819	0.545841504097835	-0.788415130890887	1.59528760483541	1.69922996233917	0.143707777053426	0.00790482410777529	-0.165139517668729	0.139389006941044	1.01399495721702	0.488489269596718	-0.76522279217552	-0.555653767820011	0.186641926515837	0.357504008980832	-0.466359359120878	-0.693546845634184	-0.397208296836158	-0.653480338801184	0.139278964502042	-1.11458684363477	-0.832235470426667	-0.640419567534045	-0.507267705039803	-0.526434918331472	-0.705536046323926	0.188766153435026	1.6568365831613	-0.746777818014314	1.0559467956813	-0.597534172788297	-0.0261445180534327	1.81779521430305
LTK	-1.43273492152787	-2	0.422746478439922	0.305981973721791	0.931355590542753	-0.265056167174289	-0.167266506501747	0.750777868866759	1.28985956998019	1.10717768631878	1.14196413116809	0.00765808512295391	-2	0.260979569927215	0.872661618902951	0.574884996781731	1.0222444869307	-0.692870675886393	0.47168873219204	1.14485416718473	0.593583617732753	0.642827547942462	0.690115132583118	0.0722742820207369	-0.778085764131169	0.0386007529813371	0.37158491709157	0.130545899027795	-0.409975973250594	-0.0367949341261501	-0.389762328878768	-0.259373305777893	0.535962351512581	0.075089349470253	0.651518667064323	0.827747953725109	-1.08880442180377	0.438295323582242	0.11246340732736	0.671365854142711	-0.0150243623294858	0.462662258498128	-0.968678712964217	1.34981723176182	0.0589448654613651	0.893406199443125	0.610806772462873	0.688931222129913	1.2247489007949
SRC	0.416738366777843	0.369167369361164	0.527714866022041	-0.120980774062349	0.16697856739986	0.478365364961887	0.571898417984014	0.478093480533438	0.466654549200731	0.165392464302317	0.262896429657576	0.443410564433236	-0.848552800622074	0.788255499742625	0.0499352594586833	-0.44849775745834	-0.406361724032663	-0.49234406817199	-0.489846900824556	-0.0737409498325303	0.137962198043652	0.635738681350491	0.594386139342738	0.400366562280145	0.483642619876274	-0.123481522678662	0.367819186631214	0.462885163312577	0.394231484501103	0.511310423586861	0.519572609314463	-0.695886170793394	0.353490220304896	0.319829885510923	0.460077840394828	0.528659495119169	-0.566240666807577	0.285968659884534	0.209740205340283	0.212592775539045	0.50674461195463	0.395723084914724	0.206416371074704	0.183814214252793	-0.0890439352357724	0.141361083524499	0.155635403780928	0.143798314482418	0.451979542959424
TYRO3	0.178558718966776	0.418481632184064	0.272260136449105	-0.139893225038428	-0.0397300112349412	-0.122775427596527	-0.0955070986305155	0.148518887638995	0.206391416241123	0.55352764611725	0.294742708163486	0.299795696777232	-0.759384526154745	0.45049626919536	-0.54024572096907	-0.236644784206425	0.0740384568243922	-0.128534234705562	-0.348882808848188	-0.352480789674734	-0.569238246828111	0.487799841369976	0.372759820416618	0.151020914567673	0.342596233744213	0.0917728888270509	0.158608577491465	0.0835119666073102	0.17760970688457	0.138409506631858	0.183837535931919	0.406901290498696	0.0786612211998111	0.256203424038618	0.174409077139843	0.50537180951225	0.296145669087559	0.238818761105637	0.144190868311647	0.358365472182537	0.377179997279221	-0.072678814047544	-0.117862812403219	0.0681002519122601	-0.484948066924782	-0.000573540469499062	0.12575141970849	-0.156893232379255	-0.127322866969967
CALM2	0.309789121148355	0.653955872544601	0.345091442185498	0.158856031784219	0.200247920486844	0.461809604695106	0.349892952190202	-0.224338666154897	-0.0849122549719934	-0.088641294649062	-0.1668088737589	0.542640339795392	0.468604418001596	0.708184747792513	-0.215267673546638	-0.331419599624146	-0.602861379183238	-0.0408335380174238	-0.188391719627831	-0.171296689821433	-0.599042287027224	0.0133543986702886	-0.122827234251694	-0.0708753338333605	-0.357455357656266	-0.2241973443505	-0.723354718333893	-0.106427442411716	-0.543713326396069	-0.161036423099546	-0.0456697836856757	-0.294706808639286	-0.376332822103373	-1.76621798597357	-0.515307275231171	-0.447059596706395	-0.850718138348063	-0.551023709800713	-0.626520311807312	-0.506633469761572	-0.656756769585402	-0.273532758181836	0.0830418262723017	-0.562578646970079	-0.0185089110815662	-0.577558170177055	-0.457024762048861	-0.493993220562054	-0.669489050011979
LMTK2	0.48830242802923	0.187003612121051	0.254791747086041	-0.00554666378825591	-0.389045627910399	-0.250200118736865	-0.0339807542324994	-0.259857341362765	0.28614502204433	-0.0267076282190185	0.334901639798556	-0.0144479638168501	-1.08940400992804	0.175693113707931	0.207254142072035	0.0745144255428601	0.0395202674829111	-0.130618445574525	-0.00285873217646686	-0.242812754118994	0.393842311786881	0.0837080586507619	0.0433966873740398	-0.154305828332672	-0.120567599690924	-0.440609331245206	-0.301410300738318	-0.832309302826707	-0.776136779868174	0.277661139832271	0.273600185649714	0.0614712559360013	0.12180007544489	-0.242882401674177	-0.228667759669412	0.0606849591996391	-0.148844859163955	-0.529522462034391	-0.636088435730342	-0.211543403501841	0.0604030993369892	-0.480270671166632	0.235702806584688	0.0278085115397	-0.279212139719033	0.367837348836534	0.11381736842522	-0.73656885236565	-0.0841097700198833
MATK	-1.36816443664636	-1.94391828624118	-2	-0.442867169241975	-0.879661443234991	-0.756969462441726	-0.274783764537881	-0.18206519157717	0.00743110458353062	-0.479153784587179	-1.52777108160243	-0.192522640283643	-1.44589975855801	-0.0933260873167066	-0.429817030690707	-0.973872026415803	-0.439740992751336	-1.38804059574061	-1.05042248860914	-1.76256833179779	-1.27816353764883	-0.502086408701851	-0.707420113395509	-0.519974986218216	-0.617189393492984	-1.12875971465571	-1.0062768111011	-0.688805439570941	-1.01640374575906	-0.318901817116091	-0.127716911449222	-0.556273187437561	-0.0943873397946343	0.339760343466178	-0.380135530723801	-1.47039363603231	0.343158385346037	0.0373157080994736	0.697232411854787	-0.113175468421064	-0.306694946450953	-0.36389632138674	-0.36664492972816	-1.33803597513927	-0.584456767046101	-0.561222367133708	0.361913541354366	0.276768966906095	-0.672247938936633
ROR2	-0.949588766802816	-0.135546962077012	-0.479859411926751	-0.0456806665249758	-1.55696465967004	-0.138262277068776	-0.633178324723528	-0.0231100707601263	-0.0910270246747765	-0.531924305770889	-0.573274966436075	-0.0593822934761458	-1.19742096525248	-0.541313547940105	0.259761864705509	0.2867649422737	0.234409402768434	-0.00193231326920873	-0.382453236622317	-0.828158660222441	-0.00443264797646707	-0.767123703384611	-0.500740950472046	-0.398853968042696	-0.0423582441405157	-0.80324449318757	0.0852096032886842	-1.73381894579323	-0.096153707333264	0.215118393790341	-0.315757330404648	0.312768235459682	-0.428176945279429	0.305908220477739	-0.332069519922285	-0.300619253480591	-1.26360219265121	0.230359198492495	-0.301008185808644	-0.352540365155136	-0.2128141337464	0.222540037379301	0.0950409907783449	0.191027772966293	-0.604815379767998	-0.0860391452985218	0.262994439191656	-0.0929431267585836	0.272981270628073
CTNNB1	0.140266774223541	0.681657185075039	0.308677590962846	-0.00289815207458577	0.105678687374147	0.360592311924424	0.152397199323715	-0.191653871005281	-0.0243587306659129	-0.158842727995384	-0.160788698680637	0.363276004187613	0.225552890491458	0.343470441840553	-0.442743655549935	-0.438702989656914	-0.442757831932007	-0.268075774385746	-0.52504532901155	-0.396787726751597	-0.456884709847757	-0.291790026886029	-0.0826279119781628	-0.242794015163495	-0.302624035618682	-0.480341658798425	-0.8165027880604	-0.316278133277858	-0.520659516630551	0.038371779840894	-0.0782299404149049	-0.0122465803366899	-0.262811405229811	-0.525679049936927	-0.450530002965367	-0.509372285983629	-0.994110474950404	-1.10424459575269	-0.443960541170457	-0.526646999674996	-0.597408408429708	-0.0703659453955855	-0.0827109105014332	-0.507600593025264	-0.0876430367454814	-0.769850479196076	-0.622849461772111	-0.673478771846537	-0.543681392890609
FER	-0.499009536390673	0.307134944171041	-0.641705959764275	0.164132791220534	0.0604346515829037	-0.0285831636277118	0.0163370355679574	-0.193431881595114	-0.196951186652069	-0.212079744302122	0.0673971000788813	0.606272858025591	-0.613183680548659	0.457485871163485	-0.487349998671029	-0.215408657543161	-0.378895917455664	-0.806456179734368	-0.301243965516076	-0.359028544126049	-0.499804449926579	0.0810959652096235	0.200283820752223	0.289811108466571	-0.238389143619541	0.0806923860071995	-0.425236040602119	0.0713549634523425	-0.372530023075137	0.222824916088076	0.0789997176110052	0.225110717757257	-0.146706133868781	-0.130695374611495	0.00683836998172155	-0.0162719750809154	-0.66926469031513	-0.166210033873306	-0.712930929303416	0.532798289444465	0.00387255022136168	0.196181096662951	-0.034755814190836	-0.123354644021572	0.187526129625585	-0.402937545065983	0.00323857633031513	-0.150904761616422	-0.137431882584183
SIRT1	0.632199226286792	0.673149509064851	0.76417991564951	0.158071535288658	0.516508607986684	0.238192995600139	0.123253947173875	-0.264995475341828	0.0518404898220115	-0.133201192598478	-0.128726947188118	0.198767783516069	-0.819186909754854	0.436881741143473	0.148654108528131	0.0602887008495232	-0.210191840761536	0.281610638239232	-0.00583495086707311	0.529133837380077	0.113928024479689	-0.130225959226034	0.130487919385267	-0.323059449139942	0.0186435297918318	-0.271492191467349	-0.428218691870756	-0.110765785958672	-0.461201645378077	-0.322322671036073	-0.60085859329166	-0.910694774009881	-0.632596681638422	-0.65697634889335	-0.76180715406639	-0.37091482764708	-0.422360440177977	-0.428537739625855	-0.259230209796655	-1.10829788830891	-0.336489703736996	-0.347356405958277	-0.0312485959290514	-0.298488969915176	-0.208368822837876	-0.412388774982182	-0.645277762334322	-0.557267045426181	-0.606261021214639
TNK2	-0.534390188007175	-0.482135251651309	-0.823495747461824	0.0964718632474857	-0.165510763188265	-0.20182578183977	-0.170501034041614	-0.00192845010215317	0.0471583609210742	-0.294817574792025	-0.0391677799552489	-0.0629533196670393	-1.00085104937996	0.222170787119891	-0.0240722743608199	-0.12614641067731	0.0529968385302924	-0.566926790401352	-0.583504911555599	-0.759463119548075	-0.23592342179589	-0.210830285840499	0.123938698634328	-0.0255451335147709	-0.428700459030276	-0.423182724819834	-0.239609663018996	-0.531544809449911	-0.425792461397929	-0.339667743501952	-0.47966772396779	-0.299574416971246	-0.425482532646655	0.260118579027852	0.0865659532869574	0.148676728725642	-0.21659698722984	0.255875491960123	-0.119062458584626	0.313108165773544	-0.146715014999115	-0.433680663253948	-0.587663211701432	-0.143962649632232	-0.511822491754806	-0.279930777436041	-0.0430272870320699	-0.308354704615479	-0.114392142163372
EPHB4	-0.0815259790164899	-0.484286689594851	-0.671453177703307	0.184894311109127	-0.533391002540244	-0.322986783516564	-0.122848750554386	-0.169631690340033	-0.120217918011407	-0.062300562354162	-0.211545197075955	-0.0729093783984986	-0.847557549056204	-0.178357298488437	0.414073616732437	0.306632220900889	0.340491802383047	0.183260770161671	0.213920424651731	0.231247594667581	0.189008707753933	0.519635855970318	0.240285769928617	0.450413878745296	0.780431584672263	-0.0254544698324286	0.417846819394052	-0.0492022158185957	0.417596465703133	-0.319746759082954	-0.257726309092596	-1.02262194072228	-0.0681139076837964	0.520048917882182	0.654606706371605	0.595592360560196	0.252973601483122	0.548132502131789	0.452506879593285	0.228444109242843	0.730189913418871	-1.23987833494191	-0.559114691825387	-0.484949690558416	-0.610539769172162	0.147459189358734	0.0296094646943404	0.12477731363186	-0.162572519618393
FES	-2	-2	-2	-0.0666477633369921	0.266120174967789	-0.265056167174289	0.433879465669283	-0.494093505860456	0.830154160686388	-0.558040797089208	0.865345433711914	-2	-0.35744145002961	-1.14285242059517	1.16171888977128	0.861538595136405	1.1893157739274	0.578465867431391	0.797876320139545	0.0079934931051403	-0.510088078079052	0.901410355671693	-0.333329101684074	0.583490136287159	1.4412543399959	-1.35577597088449	0.597779367670035	0.833360937108286	0.554787687667573	1.21906720219957	0.419278616727479	0.855334917883868	0.504099760641732	1.15126794390432	0.838355503652725	1.06191681347999	0.941578503315357	1.2682799069773	-0.0826911810723324	0.531692841197298	0.86119738722607	-0.421227702143429	0.736799429066456	-0.458886146325255	1.02831709427302	0.631534023897465	-0.752394078145911	0.226218732293956	0.476699276899405
HCK	0.480787433164261	0.345272562453676	0.0892050082994043	0.0108640742331475	-0.80838779583784	0.330190441262817	0.549850602308674	0.641580782924768	0.260114025234198	-0.087344764416783	0.134598380867237	0.491396083982119	1.43797088306492	1.26571403405035	0.194734295073995	0.249898326651818	0.763710757572419	0.247817305370799	0.843419547782551	-1.72173576146887	0.634632091182037	0.0882315346900112	-0.149967974534699	0.776013712873114	0.607085844395836	0.748455000001973	-0.0760732421311255	0.638844119167714	0.145105686841017	-0.365683593338175	0.775437562371129	0.41103068875733	0.0138554259196235	0.50488187478539	-1.80623157892417	0.403206035238922	0.0619763151527791	0.507660731159044	-0.179869580125375	0.0640164840246606	0.148957932400967	0.151131145064651	-0.251810202455758	-0.273521875630753	-0.560118722468657	0.0356444579895588	0.619026071181598	0.0395793895670394	-1.92633924889292
LMTK3	-0.407573535009602	0.129194080590261	-0.0958584980057075	-0.618176276186193	-0.246944840077951	-0.659056223370448	0.0160395849113684	0.281369735502755	-0.161788953938065	0.178025867843027	0.252379640677577	0.460350390960412	-0.460520754059858	0.354297024915877	0.119475182835042	0.0635461730473999	-0.670364359771656	-1.34836376094838	-0.157103956564438	-0.634299553099241	0.0777766880366628	-1.06303727095052	0.192638408205111	-0.62571510387851	-0.676253852662454	0.167125280425565	0.572583893088415	-0.510646143327402	0.0812846414223878	-0.337433201302069	-0.568155218527085	0.214795060753381	-0.678285794652099	-0.448839768525355	-0.276822133349899	-0.595948267793721	0.0100115747100182	-0.510549865847614	-1.63455829039047	0.179104856456371	-0.615656108053387	-0.053764275430828	-0.422066932212499	0.192778621611119	-0.617442082455482	0.52018618363426	0.426207188014005	-0.50676168647651	-0.519777334606878
EPHA4	0.0262849926529286	0.592622201376472	0.19830396853934	0.221567453391783	0.257168771109371	-0.0272703738191266	0.245843319096353	0.142413466732932	-0.123038531387157	0.341824215560944	-0.540468785508621	0.688247073433053	-0.898761741654299	0.354683049013327	-0.293224994792424	-0.612089025408782	-0.29916689756434	-0.0525050035124767	-0.461983314938179	-0.627520856867804	-0.174394583523672	-0.385578087786346	0.136218530396476	0.169487445768961	-0.288884000284712	-0.376720094662515	-0.426720298342422	-0.279481068388373	-0.324967255855162	0.485197348188928	-0.24578304678352	-0.375599321566964	-0.565214819933665	-0.169837703150565	-0.179132246772698	-0.969881879631593	-0.946085140832248	-0.15364519499965	-0.300666624444369	-0.102882958881176	-0.287833276690256	-0.380759048003439	-0.371358363019517	-0.92324835715128	0.160270478921756	-1.44808280222162	-0.267390121881136	-0.798847182005983	-0.678690436363814
FGFR2	-0.0770548600196547	0.746352314109449	0.125294597398651	0.224620902652424	-0.510010324277475	0.529967667604134	0.466354470779852	-0.312695312315321	-0.262109108654175	-0.443850231284032	-0.438528321836656	0.665178470829578	-0.711646685531501	0.558710227424012	-0.346044201438751	-0.261274697303093	-0.547112338353291	-0.00109318800557906	-0.383333728546427	-0.76947447932868	-0.923329703584866	0.0676087553321739	0.170994937826858	0.12420685294128	-0.0175725595334338	0.14230840278626	-1.08531574656824	-0.0505244041807356	-0.344348985779617	0.00566763923820077	-0.0159489781022049	-0.448533129991547	-0.265297831176448	-0.210852779422877	-0.395601879599645	-0.254210147113971	-0.71616047445443	-0.172259813059141	-0.534367009249521	-0.0612869389882986	-0.198577894473968	-0.0673478546792483	0.113212356481602	-0.602390454314983	0.157808108425941	-0.702221133359991	-1.35047194321133	-0.233093050775282	-0.610251086222742
HIF1A	0.479764787147412	0.620065450833818	0.557627904550607	-0.0084952438472389	0.340449356158348	0.120030793288901	-0.0362050209754248	-0.143824461003344	0.0650826569539859	-0.0588742192969713	-0.000105854427463498	0.330285496741722	0.933008566565742	0.545590618399171	-0.250838186989383	0.0296568841724237	-0.160405545923817	-0.19132543664284	-0.215342846443616	0.144482336085446	0.141690823490326	0.0283573180240345	0.258084566885803	0.161708717312181	0.0414134041575773	-0.124560036093825	-0.211741779732903	0.00921535560502371	-0.219813541140355	-0.248540214850602	-0.169092405285244	-0.192535935820291	-0.30537745318068	-0.336919507807884	-0.281237210973035	-0.273573992874783	-0.193773889971835	-0.155036366822907	-0.112141782971434	-0.0381417370948908	-0.376006495345716	-0.154194639518618	-0.251846754680042	-0.0823884246108096	-0.0527944440034566	-0.343353248487606	-0.462894324320603	-0.57843834587749	-0.178071888654208
ROR1	1.32869680378337	-1	0.251195852570608	1.96291960173425	1.19128096618612	0.757103639928815	0	0.28196702971172	0	0.618616141133542	1.3401617760268	1.16953209090949	0	0.857053938279788	-1	-0.225195809645109	0.997067858730577	0.561159486119533	0	-1	1.21813791514915	-1	-1	0	0	0.644140538650483	0.9329739256636	-1	0	0.835252250700197	0.523469041168345	0.913681753907595	0.233321670309535	-1	0.0351110012133121	0	-1	0	-1	-1	0	0.788737340785568	1.09780881297575	1.61119228920302	0.527371514929559	-0.265151768266135	0.552812964740464	0.900657495793582	0
AXL	-1.58237765413875	0.251244551441604	-2	-0.37656278551085	-2	-1.42235138705416	-0.681087391462359	-0.622537141272414	-1.66476285075739	-1.25224148236701	-1.57459043369365	-0.756674838422108	-1.32379173956397	-0.585200207183448	0.748705509213553	1.25603136806763	-0.667230282460746	-0.195928576581184	-2	-2	-2	-1.3532784808635	-0.252002761361572	-1.32545850170967	-0.483101142048022	-0.969254478713004	-2	-1.09549526401047	-2	-0.0971581152098058	-0.70228307863029	0.687006495915243	-0.147238812424607	0.442965693751807	0.984375017502397	0.681517491495395	1.075648001958	0.599135096564828	-0.456971794308157	0.814614295245819	0.53026102296677	0.933707108108782	-0.0750471646166142	0.619295733711714	-0.310658594798254	-2	0.0350879637738194	-0.51043549875648	-2
DDR1	0.225810473275297	0.340384529215184	0.205766725154939	0.477217715653426	0.253631970326018	0.420464351642261	0.287533232433129	0.173805168572351	0.0895077340287546	0.152955199705624	0.157967150909844	0.766815397757478	-0.688797624532178	0.705021732808326	0.0971057387570226	0.0593976542139774	0.110339710438946	0.650562455524319	0.177733844703256	0.105878844834754	-0.0356102034194604	0.214910805224815	0.465505861277526	0.0671929408704468	0.0943666382421083	-0.244560513282021	-0.0834820017730685	0.286647521591138	0.147637646964835	0.0682581649502134	-0.00933952590870482	-0.185257049915507	-0.407476923350972	0.149254280040339	0.397810158326985	0.0873258239603627	-0.344600510284522	0.30374064786686	0.312452578871759	0.113319423858702	-0.11219307880278	0.166139133039215	-0.259761828570165	-0.599972923885346	0.130248476248694	-0.166850894643931	0.0355506298731694	-0.12210784097699	-0.175685295169835
EPHB6	-1.14652883311822	-2	-0.678580460857079	0.17316097376296	0.713803350260447	-0.539847169399438	0.325605324488503	-0.969245043850165	0.676907681669934	-0.391971941782383	0.422202920096226	-0.709946460211008	-1.75546113887154	-0.0295375601248059	-1.66493611888888	-1.08801860778081	-0.246668939504642	-0.600717506577549	-0.635613091385663	0.570512743661082	0.13732228303615	-0.498036948920776	-1.81646974021388	0.414972017039961	-0.958868561131304	-1.4838417963329	0.971556040528743	0.399414954365643	-1.27255414887056	0.660883073790673	0.362252576678659	-1.11067651894518	-1.11024081543297	-0.607034233891987	0.817145395480897	-0.674629154220783	-0.894576748368835	0.504588703561892	0.906579271906435	-0.650250608595739	-0.909310726517448	-0.761606011338552	-0.643277783022185	-0.504277867773438	0.618341565221362	0.933022409444668	-0.79058585290225	-0.938772088488936	0.922791549674816
NTRK1	2	2	1	1	0	0	1	2	0	2	2	2	1	1	1	2	2	1	2	2	2	2	2	0	2	1	1	2	1	2	2	2	1	1	0	1	2	2	2	2	1	1	2	2	2	1	2	1	2
BMPR1A	-0.0474655356994999	0.582645012667159	0.4886699582983	-0.0887075261393745	-0.0340155397836344	0.213098917971409	0.0923046265547231	-0.222564179238551	-0.0189593157954318	-0.259853517860324	-0.0214348170339553	0.286803723466526	-0.906402022109525	0.304314616047759	-0.702777665051321	-0.693912974260961	-1.0140225643658	-0.282866996270689	-0.764549354019995	-0.664704696244887	-0.878629213167289	-0.410939423936369	0.273976857550593	-0.496179261995388	-0.544302673219474	-0.240937837411064	-0.411605094574141	-0.326365161815719	-0.632811078115031	-0.180891882109416	-0.386034992033998	-0.200609899898724	-0.477272168436875	-0.664302620142015	-0.352248200503841	-0.614588824340955	-0.916002470466769	-0.837462439300495	-0.700500123010292	-0.569426933991064	-0.949114178937248	-0.188581848961277	-0.240002366918632	0.118262803059464	-0.265164104807596	-0.579005410048657	-0.574745359076595	-0.585980829220631	-0.777539228778731
EPHB3	-1.90569562197063	-2	-2	-1.23895542751266	-2	-1.86336043702574	-1.30441719353964	-0.90543639153633	-1.52061956945181	-1.11643802928002	-0.879186977575933	-1.75025594813583	-2	-1.68945625201885	-0.49012895324925	-0.3220713254203	-0.686300004379175	-1.55606246677624	-1.38628021615152	-1.80111482846108	-1.54792262395646	-1.65475588241965	-1.43997343985819	-1.3991906549818	-2	-1.78517407623482	-1.52960205938902	-1.88863010398801	-1.81207952909514	-0.924322468173842	-0.744378392214536	-0.848937856085873	-0.423280538666231	0.359268392455698	0.348020038072314	0.265286135442584	-0.128316453939323	0.82265777581896	0.670629726140508	0.599555592469158	0.267990274171891	-0.623204733477723	-1.15006313520691	-0.825834321550196	-0.576715389044477	0.0315524476697285	-0.0978151499613665	-0.119534328278579	-0.0994358866213243
FGFR4	-0.106970374225557	-0.90802291309235	-0.321755252075106	-0.511923483478689	-0.699605997564151	-0.433554418512603	-0.17067275835562	0.297165233695993	-0.340937507705778	-0.182011364904827	0.0168635197864298	-0.206944083499264	-1.10957452084052	-0.288576747091222	-0.858075589703228	-0.49944243903153	-0.441228395061421	-1.07993618505372	-0.676281635761675	-1.03402900302755	-0.372790010483765	-0.715348079781586	-0.00306870812545298	-0.350757920396207	-0.976199739835074	-0.273151429557274	-0.749663482881708	-1.07483171751028	-0.822523659258745	-0.467493502932978	-0.0219305707702751	0.0320534450609109	0.0491924978016692	-0.379882258624955	-0.653138804519749	-0.118824040090505	0.0208107702496659	-0.266646536372781	-1.19124386650569	-0.391617729296042	-0.778405720263476	-0.0321596692420392	-0.462393661732636	-0.247107060527016	-0.728158457110194	-0.309957822519662	0.0152458620116161	-0.234853197628639	-0.374703840294929
INSR	-0.0548966899947241	-0.263819041752342	0.089052121270548	0.703205421547014	0.185467718358005	0.136437484048757	0.378805168542801	-0.0938391005918058	0.0198699461165846	0.0810550405784407	-0.107800077151823	0.407175224519065	-1.00905445863961	0.287469834320654	0.797103667081676	0.56434347743472	0.735742040250095	0.649991897492263	0.958231659935989	0.74786217461913	0.63376395110355	0.45089992821157	0.10387287963064	0.207721999424128	0.228263663190555	-0.0858277196783627	0.0117219937283031	0.0197447377541475	0.0467508086828216	-0.171990283582998	-0.0479883807277261	-0.199624736209	-0.208853816797435	-0.074765814205609	0.224747790134465	0.0383472109138316	-0.538972960012418	0.00308638346184698	0.050748598426593	-0.379814904515141	0.106399733819573	-0.0761595302800632	0.187526398080204	-0.441796014846368	-0.0793038058448506	-0.437888989899727	-0.341887292890697	-0.397585009886376	-0.29608730021498
EPHB1	2	1	2	2	2	1	2	2	2	2	2	2	1	2	2	2	2	2	1	2	2	2	0	2	0	1	2	2	0	2	2	1	1	2	1	0	0	1	2	2	0	2	2	2	2	2	1	2	2
FGFR3	-0.345712554372895	-1.40507056690064	-1.26145008567266	-0.69439222975109	-1.51337189507514	-1.01280201508808	-0.932975467462654	-0.380981371830783	-1.30034143729399	-0.851456134385288	-0.965420648991755	-0.58523882398898	-1.25473350662595	-0.709460291892375	0.324438400209356	0.814132141574252	-0.0658476806868647	0.301787329962589	-0.602752434239099	-1.25659138235965	-0.243387086749562	-0.855194176228648	0.0805554855386862	-0.88445042082301	-0.649614142737094	-0.283843432681188	-1.41322201383337	-1.08992099587259	-0.847672769734004	-0.0396267484470351	-0.601269136698007	-0.0270581748732034	-0.349048589078399	0.514219328628498	0.0262838958479766	0.0102238361252884	0.636632437171505	0.245319296040814	0.113465789349603	0.302838907236118	0.0605856935184511	-0.165278171422431	-0.726926733578551	0.34815911166958	-0.446350995531632	-0.73995956832777	0.122965193610714	-0.314457523662855	-0.973405632736701
FLT4	-0.231770108093545	-0.255101070928702	0.553779577805508	0.124291260434963	0.179232880134623	-0.976360563147224	0.138481753153515	0.335032562912751	-0.128561182553708	0.0589430110388544	-0.0920437520182004	0.0913244917990575	-2	0.90619932856828	-1.2777809798934	-1.40679092314157	-0.316053510820958	-0.814364671562154	-1.4930367011936	-0.506047432219228	-0.136584633915554	-0.809360430245453	-2	-0.325179776361675	-2	-1.35581566950431	-1.00614560644049	-0.66040303977339	-1.4215800877304	0.0973222268753014	-0.915429584115301	-1.28146105851491	-1.25682940630473	-1.6094624601148	0.0822126803422194	-1.55284940867053	-1.65335942111784	-0.120479234412958	0.221621915567057	-0.228480234665069	-0.327139751818197	-0.0763800583586867	-0.60239351797282	-1.33960878150087	-0.231670230503031	-0.290428005617313	-0.761313352151705	-0.723008285325498	-1.01931705341203
RET	0.33362055847038	0.283291856118179	-1.20843181745006	0.0759711122385041	-0.214605520289376	-0.229362128266505	0.187376496538104	-0.217187375427687	-0.452285014953702	-0.743914255762764	-0.665575894656316	0.600356690952916	-0.771197130889173	0.704897038273541	-0.123904969725481	0.16668349631453	0.127676742928712	-0.419836288544151	-0.0143610310662615	-0.173117314275278	-0.0474536414974772	0.142233475146772	0.780238536972147	0.381270107152738	0.0203359629240013	-0.674123042583066	-0.837927592443533	-0.267621817302475	-0.317004419791373	-0.540109013338324	-0.205699071337852	0.122909063898752	0.0103629645597654	-0.465026067221844	-0.245211994504441	-0.890468231078189	-0.641970536767912	-0.5905816149677	-0.044838502267976	-0.263537140602479	0.127555102373898	0.185861180395969	-0.316668966133333	0.162556465205332	-0.475763340442276	-0.911618534577284	0.0548868758068592	-0.873307301130861	-0.528505025390355
[truncated: 12 more columns]
