# Supplementary material for: Application of modular response analysis to medium- to large-size biological systems
Source: PLoS Comput Biol. 2022 Apr 20;18(4):e1009312. doi: 10.1371/journal.pcbi.1009312 (PMC9060349; doi:10.1371/journal.pcbi.1009312)
Supplement: S1 Text — (ZIP) [file pcbi.1009312.s005.zip › code_paper/README.txt]

The provided files allow executing and testing the various algorithm performance on two small
examples: the ACTA condition of the 61K data set and the 50TFx50TA synthetic network.

Application_MRA.R executes the computations and the performance evaluation.

Modified_MRA.R contains our implementation or MRA including the parallelization and
the CLR heuristic.
